# Supplementary material for: Probability of Transmission of Malaria from Mosquito to Human Is Regulated by Mosquito Parasite Density in Naïve and Vaccinated Hosts
Source: PLoS Pathog. 2017 Jan 12;13(1):e1006108. doi: 10.1371/journal.ppat.1006108 (PMC5230737; doi:10.1371/journal.ppat.1006108)
Supplement: S1 Dataset — (XLSX) [file ppat.1006108.s006.xlsx]

## Sheet: Data
Sporozoite1	Sporozoite2	Sporozoite3	Sporozoite4	SporozoiteNA	Sporozoite6	Sporozoite7	Sporozoite8	Sporozoite9	Sporozoite10	Mosquito_Bites_Received	Para4	Para5	Para6	Para7	Para8	Para9	Para10	Study	Study2
0	NA	NA	NA	NA	NA	NA	NA	NA	NA	1	NA	NA	0	0	0	0	0	1	1
2	NA	NA	NA	NA	NA	NA	NA	NA	NA	1	NA	NA	0	0	0	0	0	1	1
1	NA	NA	NA	NA	NA	NA	NA	NA	NA	1	NA	NA	0	0.0153	0.0373	0.0122	0.0272	1	1
3	NA	NA	NA	NA	NA	NA	NA	NA	NA	1	NA	NA	0	0.0105	0.0459	0.0168	0.0366	1	1
2	NA	NA	NA	NA	NA	NA	NA	NA	NA	1	NA	NA	0	0	0.002	0	0	1	1
0	0	NA	NA	NA	NA	NA	NA	NA	NA	2	NA	NA	0	0	0	0	0	1	1
3	0	NA	NA	NA	NA	NA	NA	NA	NA	2	NA	NA	0	0.034	0.0322	0.0172	0.0313	1	1
0	0	NA	NA	NA	NA	NA	NA	NA	NA	2	NA	NA	0	0.0017	0.0053	0	0	1	1
2	0	NA	NA	NA	NA	NA	NA	NA	NA	2	NA	NA	0	0	0.0026	0.0022	0.0186	1	1
0	1	NA	NA	NA	NA	NA	NA	NA	NA	2	NA	NA	0	0.0021	0.003	0	0	1	1
0	2	3	NA	NA	NA	NA	NA	NA	NA	3	NA	NA	0	0.0334	0.0392	0.0411	0.0487	1	1
0	1	1	NA	NA	NA	NA	NA	NA	NA	3	NA	NA	0	0	0	0	0.003	1	1
1	0	1	NA	NA	NA	NA	NA	NA	NA	3	NA	NA	0	0	0	0	0	1	1
0	2	3	NA	NA	NA	NA	NA	NA	NA	3	NA	NA	0	0.037	0.0222	0.021	0.0333	1	1
4	3	4	NA	NA	NA	NA	NA	NA	NA	3	NA	NA	0.0538	0.0528	0.0882	0.0945	0.1046	1	1
0	0	2	1	NA	NA	NA	NA	NA	NA	4	NA	NA	0.0026	0	0	0	0	1	1
3	0	3	0	NA	NA	NA	NA	NA	NA	4	NA	NA	0.0121	0.0317	0.0343	0.031	0.039	1	1
1	0	1	0	NA	NA	NA	NA	NA	NA	4	NA	NA	0	0.0015	0.0171	0.016	0.024	1	1
2	0	3	0	NA	NA	NA	NA	NA	NA	4	NA	NA	0.0024	0.0592	0.0349	0.0374	0.0418	1	1
0	3	0	1	NA	NA	NA	NA	NA	NA	4	NA	NA	0.0023	0.0512	0.0414	0.0392	0.0324	1	1
0	0	2	2	0	NA	NA	NA	NA	NA	5	NA	NA	0.024	0.067	0.082	0.1241	0.1564	1	1
0	1	4	0	3	NA	NA	NA	NA	NA	5	NA	NA	0.0061	0.0022	0	0	0	1	1
2	3	0	0	3	NA	NA	NA	NA	NA	5	NA	NA	0.0086	0.05	0.021	0.013	0.0019	1	1
1	0	3	3	0	NA	NA	NA	NA	NA	5	NA	NA	0	0.0162	0.0344	0.042	0.0585	1	1
2	4	1	0	0	NA	NA	NA	NA	NA	5	NA	NA	0.0143	0.0531	0.0311	0.0314	0.0439	1	1
2	NA	NA	NA	NA	NA	NA	NA	NA	NA	1	NA	NA	0	0.001	0.0286	0.0023	0.0162	1	1
0	NA	NA	NA	NA	NA	NA	NA	NA	NA	1	NA	NA	0	0	0	0	0	1	1
0	NA	NA	NA	NA	NA	NA	NA	NA	NA	1	NA	NA	0	0	0	0	0	1	1
0	NA	NA	NA	NA	NA	NA	NA	NA	NA	1	NA	NA	0	0	0	0	0	1	1
0	NA	NA	NA	NA	NA	NA	NA	NA	NA	1	NA	NA	0	0	0	0	0	1	1
0	0	NA	NA	NA	NA	NA	NA	NA	NA	2	NA	NA	0	0	0	0	0	1	1
0	0	NA	NA	NA	NA	NA	NA	NA	NA	2	NA	NA	0	0.0063	0.036	0.011	0.014	1	1
0	0	NA	NA	NA	NA	NA	NA	NA	NA	2	NA	NA	0	0	0	0	0	1	1
0	1	NA	NA	NA	NA	NA	NA	NA	NA	2	NA	NA	0	0.009	0.013	0.0069	0.0134	1	1
2	0	NA	NA	NA	NA	NA	NA	NA	NA	2	NA	NA	0	0	0	0	0	1	1
0	2	0	NA	NA	NA	NA	NA	NA	NA	3	NA	NA	0	0.0023	0.0096	0.0121	0.0242	1	1
1	0	0	NA	NA	NA	NA	NA	NA	NA	3	NA	NA	0	0	0	0	0	1	1
3	0	0	NA	NA	NA	NA	NA	NA	NA	3	NA	NA	0	0.0295	0.0042	0.0072	0.0146	1	1
0	1	0	NA	NA	NA	NA	NA	NA	NA	3	NA	NA	0	0.017	0.0132	0.0222	0.036	1	1
1	2	0	NA	NA	NA	NA	NA	NA	NA	3	NA	NA	0	0.02	0.0231	0.0179	0.0308	1	1
2	0	1	0	NA	NA	NA	NA	NA	NA	4	NA	NA	0.0033	0.021	0.0222	0.0264	0.0375	1	1
0	2	2	3	NA	NA	NA	NA	NA	NA	4	NA	NA	0	0.0021	0.0078	0.0111	0.0139	1	1
0	0	2	0	NA	NA	NA	NA	NA	NA	4	NA	NA	0.0078	0.0094	0.0021	0.0082	0.0119	1	1
0	0	0	0	NA	NA	NA	NA	NA	NA	4	NA	NA	0.0022	0.0148	0.0131	0.014	0.02	1	1
2	0	3	2	NA	NA	NA	NA	NA	NA	4	NA	NA	0	0	0	0	0	1	1
3	0	2	3	0	NA	NA	NA	NA	NA	5	NA	NA	0.013	0.0125	0.0023	0.0041	0.0127	1	1
0	0	0	2	0	NA	NA	NA	NA	NA	5	NA	NA	0	0	0	0	0.0222	1	1
0	0	0	3	0	NA	NA	NA	NA	NA	5	NA	NA	0	0.0016	0.0046	0.0232	0.032	1	1
0	0	0	0	0	NA	NA	NA	NA	NA	5	NA	NA	0.0021	0	0.0023	0.0194	0.0369	1	1
0	1	2	0	0	NA	NA	NA	NA	NA	5	NA	NA	0.0022	0.0087	0.0127	0.0279	0.0365	1	1
0	NA	NA	NA	NA	NA	NA	NA	NA	NA	1	NA	NA	0	0	0	0	0	1	1
0	NA	NA	NA	NA	NA	NA	NA	NA	NA	1	NA	NA	0	0	0	0	0	1	1
4	NA	NA	NA	NA	NA	NA	NA	NA	NA	1	NA	NA	0	0	0.0037	0.0254	0.0347	1	1
1	NA	NA	NA	NA	NA	NA	NA	NA	NA	1	NA	NA	0	0	0	0	0.0015	1	1
0	NA	NA	NA	NA	NA	NA	NA	NA	NA	1	NA	NA	0	0	0	0	0	1	1
0	1	NA	NA	NA	NA	NA	NA	NA	NA	2	NA	NA	0	0	0.012	0	0.0044	1	1
0	0	NA	NA	NA	NA	NA	NA	NA	NA	2	NA	NA	0	0	0	0	0.0036	1	1
0	0	NA	NA	NA	NA	NA	NA	NA	NA	2	NA	NA	0	0	0	0	0	1	1
0	4	NA	NA	NA	NA	NA	NA	NA	NA	2	NA	NA	0	0.0065	0.0324	0.048	0.0722	1	1
0	0	NA	NA	NA	NA	NA	NA	NA	NA	2	NA	NA	0	0	0	0	0	1	1
0	4	0	NA	NA	NA	NA	NA	NA	NA	3	NA	NA	0	0	0	0	0	1	1
4	3	0	NA	NA	NA	NA	NA	NA	NA	3	NA	NA	0	0	0.013	0.0021	0.0059	1	1
0	1	2	NA	NA	NA	NA	NA	NA	NA	3	NA	NA	0	0	0	0	0	1	1
0	1	0	NA	NA	NA	NA	NA	NA	NA	3	NA	NA	0	0	0	0.0017	0.0024	1	1
3	1	0	NA	NA	NA	NA	NA	NA	NA	3	NA	NA	0	0	0	0	0	1	1
1	0	3	0	NA	NA	NA	NA	NA	NA	4	NA	NA	0	0.0253	0.0278	0.0306	0.0322	1	1
3	0	3	0	NA	NA	NA	NA	NA	NA	4	NA	NA	0	0	0	0	0	1	1
4	0	1	3	NA	NA	NA	NA	NA	NA	4	NA	NA	0	0.0053	0.0086	0.0138	0.0192	1	1
2	1	4	1	NA	NA	NA	NA	NA	NA	4	NA	NA	0.0022	0.0078	0.0154	0.0481	0.0453	1	1
3	0	0	0	NA	NA	NA	NA	NA	NA	4	NA	NA	0	0.008	0.0175	0.0183	0.0232	1	1
4	0	3	1	0	NA	NA	NA	NA	NA	5	NA	NA	0	0	0	0	0	1	1
4	2	2	2	0	NA	NA	NA	NA	NA	5	NA	NA	0	0.0152	0.0185	0.0206	0.0251	1	1
0	2	2	0	0	NA	NA	NA	NA	NA	5	NA	NA	0	0	0.018	0.0487	0.0658	1	1
2	0	3	2	1	NA	NA	NA	NA	NA	5	NA	NA	0	0.0022	0.0125	0.0154	0.0231	1	1
2	0	0	0	3	NA	NA	NA	NA	NA	5	NA	NA	0.0017	0.009	0.0186	0.0232	0.0229	1	1
0	NA	NA	NA	NA	NA	NA	NA	NA	NA	1	NA	NA	0	0	0	0	0	1	1
0	NA	NA	NA	NA	NA	NA	NA	NA	NA	1	NA	NA	0	0	0	0	0	1	1
1	NA	NA	NA	NA	NA	NA	NA	NA	NA	1	NA	NA	0	0	0.0044	0.0168	0.0086	1	1
0	NA	NA	NA	NA	NA	NA	NA	NA	NA	1	NA	NA	0	0	0	0	0	1	1
1	NA	NA	NA	NA	NA	NA	NA	NA	NA	1	NA	NA	0	0	0	0	0	1	1
0	0	NA	NA	NA	NA	NA	NA	NA	NA	2	NA	NA	0	0	0	0	0	1	1
0	1	NA	NA	NA	NA	NA	NA	NA	NA	2	NA	NA	0	0	0	0.00132	0.0042	1	1
0	0	NA	NA	NA	NA	NA	NA	NA	NA	2	NA	NA	0	0	0	0	0	1	1
0	0	NA	NA	NA	NA	NA	NA	NA	NA	2	NA	NA	0	0	0	0	0	1	1
0	0	NA	NA	NA	NA	NA	NA	NA	NA	2	NA	NA	0	0	0	0	0	1	1
0	0	0	NA	NA	NA	NA	NA	NA	NA	3	NA	NA	0	0	0	0	0	1	1
0	3	0	NA	NA	NA	NA	NA	NA	NA	3	NA	NA	0	0	0	0.012	0.0027	1	1
0	0	3	NA	NA	NA	NA	NA	NA	NA	3	NA	NA	0	0.008	0.0123	0.0155	0.025	1	1
1	1	0	NA	NA	NA	NA	NA	NA	NA	3	NA	NA	0	0	0	0	0	1	1
0	0	1	NA	NA	NA	NA	NA	NA	NA	3	NA	NA	0	0	0	0	0	1	1
3	2	3	0	NA	NA	NA	NA	NA	NA	4	NA	NA	0.0225	0.0323	0.0304	0.0442	0.0521	1	1
3	3	0	0	NA	NA	NA	NA	NA	NA	4	NA	NA	0	0.0154	0.0188	0.0212	0.0247	1	1
0	1	2	3	NA	NA	NA	NA	NA	NA	4	NA	NA	0.00312	0.014	0.0186	0.048	0.068	1	1
3	0	0	0	NA	NA	NA	NA	NA	NA	4	NA	NA	0	0	0	0	0	1	1
0	2	0	0	NA	NA	NA	NA	NA	NA	4	NA	NA	0	0	0	0.0018	0.002	1	1
2	0	1	0	1	NA	NA	NA	NA	NA	5	NA	NA	0	0	0.0012	0.0101	0.0109	1	1
4	0	1	2	0	NA	NA	NA	NA	NA	5	NA	NA	0	0.0122	0.0278	0.0227	0.0324	1	1
4	4	0	0	1	NA	NA	NA	NA	NA	5	NA	NA	0.0158	0.0307	0.0425	0.042	0.0302	1	1
2	0	0	1	2	NA	NA	NA	NA	NA	5	NA	NA	0	0.012	0.0159	0.0218	0.0396	1	1
2	2	4	0	3	NA	NA	NA	NA	NA	5	NA	NA	0.0542	0.0485	0.0694	0.0754	0.0821	1	1
0	NA	NA	NA	NA	NA	NA	NA	NA	NA	1	NA	NA	0	0	0	0	0	1	1
4	NA	NA	NA	NA	NA	NA	NA	NA	NA	1	NA	NA	0.0287	0.0241	0.0425	0.064	0.0928	1	1
1	NA	NA	NA	NA	NA	NA	NA	NA	NA	1	NA	NA	0	0	0	0.008	0.0056	1	1
0	NA	NA	NA	NA	NA	NA	NA	NA	NA	1	NA	NA	0	0	0	0.0013	0	1	1
0	NA	NA	NA	NA	NA	NA	NA	NA	NA	1	NA	NA	0	0	0	0.016	0.0087	1	1
4	0	NA	NA	NA	NA	NA	NA	NA	NA	2	NA	NA	0	0	0.0081	0.012	0.0117	1	1
0	1	NA	NA	NA	NA	NA	NA	NA	NA	2	NA	NA	0	0	0	0	0	1	1
0	0	NA	NA	NA	NA	NA	NA	NA	NA	2	NA	NA	0	0	0	0	0	1	1
2	0	NA	NA	NA	NA	NA	NA	NA	NA	2	NA	NA	0	0	0.0024	0.016	0.0146	1	1
4	3	NA	NA	NA	NA	NA	NA	NA	NA	2	NA	NA	0.0241	0.0371	0.086	0.1254	0.1609	1	1
0	1	2	NA	NA	NA	NA	NA	NA	NA	3	NA	NA	0	0	0	0.005	0.013	1	1
0	1	0	NA	NA	NA	NA	NA	NA	NA	3	NA	NA	0	0	0	0	0	1	1
0	0	0	NA	NA	NA	NA	NA	NA	NA	3	NA	NA	0	0	0	0	0	1	1
4	3	4	NA	NA	NA	NA	NA	NA	NA	3	NA	NA	0.0154	0.0284	0.0328	0.0827	0.1077	1	1
2	0	2	NA	NA	NA	NA	NA	NA	NA	3	NA	NA	0.0066	0.0082	0.0216	0.0345	0.0467	1	1
0	2	0	0	NA	NA	NA	NA	NA	NA	4	NA	NA	0	0	0	0	0	1	1
2	1	0	0	NA	NA	NA	NA	NA	NA	4	NA	NA	0	0	0.0026	0.0156	0.0227	1	1
4	0	2	1	NA	NA	NA	NA	NA	NA	4	NA	NA	0	0	0	0.0285	0.0441	1	1
4	4	1	4	NA	NA	NA	NA	NA	NA	4	NA	NA	0	0	0.054	0.0899	0.1118	1	1
0	1	3	0	NA	NA	NA	NA	NA	NA	4	NA	NA	0	0.0084	0.0111	0.0152	0.0219	1	1
0	2	0	0	1	NA	NA	NA	NA	NA	5	NA	NA	0	0	0	0	0.0095	1	1
3	4	1	0	0	NA	NA	NA	NA	NA	5	NA	NA	0	0	0.0051	0.0084	0.0126	1	1
3	0	0	1	1	NA	NA	NA	NA	NA	5	NA	NA	0	0.0027	0.0084	0.0136	0.0214	1	1
0	2	0	0	3	NA	NA	NA	NA	NA	5	NA	NA	0	0	0	0	0	1	1
4	4	4	3	4	NA	NA	NA	NA	NA	5	NA	NA	0.0568	0.0681	0.0812	0.1622	0.248	1	1
0	NA	NA	NA	NA	NA	NA	NA	NA	NA	1	NA	NA	0	0	0	0	0	1	1
0	NA	NA	NA	NA	NA	NA	NA	NA	NA	1	NA	NA	0	0	0	0	0	1	1
0	NA	NA	NA	NA	NA	NA	NA	NA	NA	1	NA	NA	0	0	0	0	0	1	1
0	NA	NA	NA	NA	NA	NA	NA	NA	NA	1	NA	NA	0	0	0	0	0	1	1
0	NA	NA	NA	NA	NA	NA	NA	NA	NA	1	NA	NA	0	0	0	0	0	1	1
0	0	NA	NA	NA	NA	NA	NA	NA	NA	2	NA	NA	0	0	0	0	0	1	1
1	0	NA	NA	NA	NA	NA	NA	NA	NA	2	NA	NA	0	0	0	0	0	1	1
0	1	NA	NA	NA	NA	NA	NA	NA	NA	2	NA	NA	0	0	0	0	0	1	1
0	0	NA	NA	NA	NA	NA	NA	NA	NA	2	NA	NA	0	0	0	0	0	1	1
0	1	NA	NA	NA	NA	NA	NA	NA	NA	2	NA	NA	0	0	0	0	0	1	1
0	1	0	NA	NA	NA	NA	NA	NA	NA	3	NA	NA	0	0	0	0	0	1	1
0	1	0	NA	NA	NA	NA	NA	NA	NA	3	NA	NA	0	0	0	0.0053	0	1	1
1	0	1	NA	NA	NA	NA	NA	NA	NA	3	NA	NA	0	0	0	0	0	1	1
0	2	2	NA	NA	NA	NA	NA	NA	NA	3	NA	NA	0	0.012	0.0254	0.0265	0.031	1	1
1	2	0	NA	NA	NA	NA	NA	NA	NA	3	NA	NA	0	0	0	0.002	0.0105	1	1
3	4	0	1	NA	NA	NA	NA	NA	NA	4	NA	NA	0	0	0.0126	0.0188	0.021	1	1
3	2	4	0	NA	NA	NA	NA	NA	NA	4	NA	NA	0	0.0087	0.0156	0.0221	0.0571	1	1
0	2	0	0	NA	NA	NA	NA	NA	NA	4	NA	NA	0	0	0	0	0	1	1
4	3	4	3	NA	NA	NA	NA	NA	NA	4	NA	NA	0.0284	0.0285	0.0424	0.0821	0.157	1	1
4	0	4	3	NA	NA	NA	NA	NA	NA	4	NA	NA	0.0036	0.025	0.0575	0.0864	0.12	1	1
0	1	2	0	0	NA	NA	NA	NA	NA	5	NA	NA	0	0	0	0	0	1	1
3	4	3	0	2	NA	NA	NA	NA	NA	5	NA	NA	0.0085	0.0221	0.0475	0.0626	0.098	1	1
3	4	0	1	0	NA	NA	NA	NA	NA	5	NA	NA	0	0	0.0278	0.0587	0.0473	1	1
0	0	3	0	0	NA	NA	NA	NA	NA	5	NA	NA	0	0	0	0	0.0065	1	1
0	0	4	1	0	NA	NA	NA	NA	NA	5	NA	NA	0	0	0.018	0.0271	0.0293	1	1
0	NA	NA	NA	NA	NA	NA	NA	NA	NA	1	NA	NA	0	0	0	0	0	1	1
0	NA	NA	NA	NA	NA	NA	NA	NA	NA	1	NA	NA	0	0	0	0	0	1	1
4	NA	NA	NA	NA	NA	NA	NA	NA	NA	1	NA	NA	0.014	0.0288	0.0136	0.0542	0.1437	1	1
1	NA	NA	NA	NA	NA	NA	NA	NA	NA	1	NA	NA	0	0	0	0	0	1	1
0	NA	NA	NA	NA	NA	NA	NA	NA	NA	1	NA	NA	0	0	0	0.0062	0.0143	1	1
1	3	NA	NA	NA	NA	NA	NA	NA	NA	2	NA	NA	0	0	0	0.0343	0.0713	1	1
1	0	NA	NA	NA	NA	NA	NA	NA	NA	2	NA	NA	0	0	0	0	0	1	1
0	0	NA	NA	NA	NA	NA	NA	NA	NA	2	NA	NA	0	0	0	0	0	1	1
0	2	NA	NA	NA	NA	NA	NA	NA	NA	2	NA	NA	0	0.002	0.0077	0.0024	0.0122	1	1
0	0	NA	NA	NA	NA	NA	NA	NA	NA	2	NA	NA	0	0	0	0	0	1	1
0	2	2	NA	NA	NA	NA	NA	NA	NA	3	NA	NA	0	0.00588	0.0255	0.0241	0.0506	1	1
1	0	0	NA	NA	NA	NA	NA	NA	NA	3	NA	NA	0	0	0	0	0	1	1
1	2	3	NA	NA	NA	NA	NA	NA	NA	3	NA	NA	0.002	0.00322	0.0353	0.0269	0.0368	1	1
0	2	0	NA	NA	NA	NA	NA	NA	NA	3	NA	NA	0	0	0	0	0	1	1
1	2	1	NA	NA	NA	NA	NA	NA	NA	3	NA	NA	0	0	0	0	0.0039	1	1
0	0	1	0	NA	NA	NA	NA	NA	NA	4	NA	NA	0	0	0	0	0	1	1
0	2	2	3	NA	NA	NA	NA	NA	NA	4	NA	NA	0.0056	0.0218	0.0514	0.0672	0.0414	1	1
4	4	0	3	NA	NA	NA	NA	NA	NA	4	NA	NA	0	0.0111	0.0272	0.049	0.0683	1	1
0	0	0	2	NA	NA	NA	NA	NA	NA	4	NA	NA	0	0	0	0	0	1	1
1	0	0	1	NA	NA	NA	NA	NA	NA	4	NA	NA	0	0	0	0	0	1	1
2	0	4	3	1	NA	NA	NA	NA	NA	5	NA	NA	0.0187	0.0304	0.0425	0.0748	0.1088	1	1
1	0	0	2	0	NA	NA	NA	NA	NA	5	NA	NA	0	0	0	0	0	1	1
3	2	0	3	0	NA	NA	NA	NA	NA	5	NA	NA	0	0.0091	0.0232	0.0414	0.0777	1	1
0	0	3	0	0	NA	NA	NA	NA	NA	5	NA	NA	0	0	0	0	0	1	1
0	2	0	1	0	NA	NA	NA	NA	NA	5	NA	NA	0	0.0047	0.0038	0.0078	0.0159	1	1
0	NA	NA	NA	NA	NA	NA	NA	NA	NA	1	NA	NA	0	0	0	0	0	1	1
0	NA	NA	NA	NA	NA	NA	NA	NA	NA	1	NA	NA	0	0	0	0	0	1	1
0	NA	NA	NA	NA	NA	NA	NA	NA	NA	1	NA	NA	0	0	0	0	0	1	1
0	NA	NA	NA	NA	NA	NA	NA	NA	NA	1	NA	NA	0	0	0	0	0	1	1
0	NA	NA	NA	NA	NA	NA	NA	NA	NA	1	NA	NA	0	0	0	0	0	1	1
0	0	NA	NA	NA	NA	NA	NA	NA	NA	2	NA	NA	0	0	0	0	0	1	1
0	0	NA	NA	NA	NA	NA	NA	NA	NA	2	NA	NA	0	0	0	0	0	1	1
0	0	NA	NA	NA	NA	NA	NA	NA	NA	2	NA	NA	0	0	0	0	0	1	1
0	0	NA	NA	NA	NA	NA	NA	NA	NA	2	NA	NA	0	0	0	0	0	1	1
0	0	NA	NA	NA	NA	NA	NA	NA	NA	2	NA	NA	0	0	0	0	0	1	1
0	3	3	NA	NA	NA	NA	NA	NA	NA	3	NA	NA	0	0	0.0356	0.0311	0.075	1	1
0	2	0	NA	NA	NA	NA	NA	NA	NA	3	NA	NA	0	0	0	0	0	1	1
0	0	0	NA	NA	NA	NA	NA	NA	NA	3	NA	NA	0	0	0	0	0	1	1
1	0	1	NA	NA	NA	NA	NA	NA	NA	3	NA	NA	0	0	0	0	0	1	1
3	4	0	NA	NA	NA	NA	NA	NA	NA	3	NA	NA	0	0.0101	0.0272	0.031	0.055	1	1
4	2	4	0	NA	NA	NA	NA	NA	NA	4	NA	NA	0	0.025	0.0226	0.0492	0.0816	1	1
2	4	0	1	NA	NA	NA	NA	NA	NA	4	NA	NA	0.016	0.0339	0.0262	0.0211	0.0441	1	1
4	4	2	2	NA	NA	NA	NA	NA	NA	4	NA	NA	0.043	0.075	0.0684	0.1284	0.2	1	1
0	4	3	4	NA	NA	NA	NA	NA	NA	4	NA	NA	0	0	0.0371	0.097	0.185	1	1
4	0	0	2	NA	NA	NA	NA	NA	NA	4	NA	NA	0.024	0.047	0.0571	0.0462	0.0415	1	1
1	1	4	0	2	NA	NA	NA	NA	NA	5	NA	NA	0	0	0.0226	0.0472	0.0614	1	1
0	2	0	0	1	NA	NA	NA	NA	NA	5	NA	NA	0	0	0.0684	0	0	1	1
3	2	0	2	2	NA	NA	NA	NA	NA	5	NA	NA	0.021	0.0659	0.0371	0.0647	0.075	1	1
2	1	3	4	4	NA	NA	NA	NA	NA	5	NA	NA	0.0125	0.0538	0.0571	0.135	0.1856	1	1
0	NA	NA	NA	NA	NA	NA	NA	NA	NA	1	NA	NA	0	0	0	0	0	1	1
3	NA	NA	NA	NA	NA	NA	NA	NA	NA	1	NA	NA	0.004	0.0635	0.0298	0.0447	0.1314	1	1
2	NA	NA	NA	NA	NA	NA	NA	NA	NA	1	NA	NA	0	0	0	0	0.0375	1	1
1	NA	NA	NA	NA	NA	NA	NA	NA	NA	1	NA	NA	0	0.0052	0.0135	0.0167	0	1	1
0	NA	NA	NA	NA	NA	NA	NA	NA	NA	1	NA	NA	0	0	0	0	0	1	1
0	0	NA	NA	NA	NA	NA	NA	NA	NA	2	NA	NA	0	0	0	0	0	1	1
3	3	NA	NA	NA	NA	NA	NA	NA	NA	2	NA	NA	0	0.0025	0.013	0.0154	0.1928	1	1
3	0	NA	NA	NA	NA	NA	NA	NA	NA	2	NA	NA	0.0117	0.0334	0.0755	0.0321	0.0516	1	1
1	0	NA	NA	NA	NA	NA	NA	NA	NA	2	NA	NA	0	0	0	0	0	1	1
1	2	NA	NA	NA	NA	NA	NA	NA	NA	2	NA	NA	0	0.0216	0.0867	0.0432	0.0867	1	1
0	0	1	NA	NA	NA	NA	NA	NA	NA	3	NA	NA	0	0	0.036	0	0	1	1
2	0	1	NA	NA	NA	NA	NA	NA	NA	3	NA	NA	0.0237	0.0857	0.0796	0.0367	0.0563	1	1
0	2	0	NA	NA	NA	NA	NA	NA	NA	3	NA	NA	0	0.0042	0	0.0143	0	1	1
3	2	1	NA	NA	NA	NA	NA	NA	NA	3	NA	NA	0	0.06	0.1097	0.1097	0.0795	1	1
1	0	1	NA	NA	NA	NA	NA	NA	NA	3	NA	NA	0	0	0	0.089	0.0424	1	1
4	3	4	3	NA	NA	NA	NA	NA	NA	4	NA	NA	0	0.0334	0.0512	0.0289	0.15	1	1
1	2	0	1	NA	NA	NA	NA	NA	NA	4	NA	NA	0.0172	0.0608	0.0474	0.0474	0.0406	1	1
3	0	0	2	NA	NA	NA	NA	NA	NA	4	NA	NA	0	0.0083	0.0653	0.102	0.0575	1	1
3	4	0	0	NA	NA	NA	NA	NA	NA	4	NA	NA	0	0.029	0.1103	0.1372	0.0681	1	1
1	0	2	0	NA	NA	NA	NA	NA	NA	4	NA	NA	0	0	0	0	0	1	1
4	4	2	4	2	NA	NA	NA	NA	NA	5	NA	NA	0.0514	0.072	0.0275	0.0553	0.1824	1	1
0	0	4	3	2	NA	NA	NA	NA	NA	5	NA	NA	0	0.0341	0.0435	0.0435	0.0807	1	1
2	2	2	0	1	NA	NA	NA	NA	NA	5	NA	NA	0.0211	0.0261	0.0532	0.0462	0.0821	1	1
0	3	0	0	1	NA	NA	NA	NA	NA	5	NA	NA	0	0.0154	0.0341	0.1023	0.0286	1	1
0	NA	NA	NA	NA	NA	NA	NA	NA	NA	1	NA	NA	0	0	0	0	0	1	1
0	NA	NA	NA	NA	NA	NA	NA	NA	NA	1	NA	NA	0	0	0	0	0	1	1
0	NA	NA	NA	NA	NA	NA	NA	NA	NA	1	NA	NA	0	0	0	0	0	1	1
0	NA	NA	NA	NA	NA	NA	NA	NA	NA	1	NA	NA	0	0	0	0	0	1	1
0	NA	NA	NA	NA	NA	NA	NA	NA	NA	1	NA	NA	0	0	0	0	0	1	1
0	NA	NA	NA	NA	NA	NA	NA	NA	NA	1	NA	NA	0	0	0	0	0	1	1
0	NA	NA	NA	NA	NA	NA	NA	NA	NA	1	NA	NA	0	0	0	0	0	1	1
0	NA	NA	NA	NA	NA	NA	NA	NA	NA	1	NA	NA	0	0	0	0	0	1	1
0	NA	NA	NA	NA	NA	NA	NA	NA	NA	1	NA	NA	0	0	0	0	0	1	1
0	NA	NA	NA	NA	NA	NA	NA	NA	NA	1	NA	NA	0	0	0	0	0	1	1
0	0	0	NA	NA	NA	NA	NA	NA	NA	3	NA	NA	0	0	0	0	0	1	1
0	3	2	NA	NA	NA	NA	NA	NA	NA	3	NA	NA	0.017	0.039	0.0517	0.0367	0.0477	1	1
0	4	0	NA	NA	NA	NA	NA	NA	NA	3	NA	NA	0	0.0065	0	0.0142	0.0244	1	1
0	2	0	NA	NA	NA	NA	NA	NA	NA	3	NA	NA	0	0	0	0	0	1	1
2	2	1	NA	NA	NA	NA	NA	NA	NA	3	NA	NA	0	0	0.0261	0.089	0.0669	1	1
1	0	1	0	NA	NA	NA	NA	NA	NA	4	NA	NA	0.0421	0.083	0.0721	0.0289	0.0054	1	1
4	3	4	3	NA	NA	NA	NA	NA	NA	4	NA	NA	0.0244	0.0308	0	0.1021	0.2061	1	1
4	4	2	4	NA	NA	NA	NA	NA	NA	4	NA	NA	0	0.0438	0.0756	0.1372	0.214	1	1
0	1	0	1	NA	NA	NA	NA	NA	NA	4	NA	NA	0	0	0	0	0	1	1
0	4	4	0	NA	NA	NA	NA	NA	NA	4	NA	NA	0.0228	0.0659	0.0886	0.0833	0.1229	1	1
0	0	0	4	3	NA	NA	NA	NA	NA	5	NA	NA	0	0.038	0.0246	0.04615	0.1289	1	1
2	1	4	0	2	NA	NA	NA	NA	NA	5	NA	NA	0	0.0186	0.0387	0.1023	0.149	1	1
1	0	NA	NA	NA	NA	NA	NA	NA	NA	2	0	0	0	0	0	0	0	1	2
0	0	NA	NA	NA	NA	NA	NA	NA	NA	2	0	0	0	0	0	0	0	1	2
1	0	NA	NA	NA	NA	NA	NA	NA	NA	2	0	0	0	0	0	0	0	1	2
1	0	NA	NA	NA	NA	NA	NA	NA	NA	2	0	0	0	0	0	0	0	1	2
0	1	NA	NA	NA	NA	NA	NA	NA	NA	2	0	0	0	0	0	0	0	1	2
0	1	NA	NA	NA	NA	NA	NA	NA	NA	2	0	0	0	0	0	0	0	1	2
2	0	NA	NA	NA	NA	NA	NA	NA	NA	2	0	0	0.01	0.02	0.06	0.07	0.08	1	2
3	0	NA	NA	NA	NA	NA	NA	NA	NA	2	0	0	0	0	0	0	0	1	2
0	0	NA	NA	NA	NA	NA	NA	NA	NA	2	0	0	0	0	0	0	0	1	2
1	0	NA	NA	NA	NA	NA	NA	NA	NA	2	0	0	0	0.01	0.04	0.07	0.09	1	2
0	0	NA	NA	NA	NA	NA	NA	NA	NA	2	0	0	0	0	0	0	0	1	2
0	0	NA	NA	NA	NA	NA	NA	NA	NA	2	0	0	0	0	0	0	0	1	2
0	0	NA	NA	NA	NA	NA	NA	NA	NA	2	0	0	0	0	0	0	0	1	2
0	0	NA	NA	NA	NA	NA	NA	NA	NA	2	0	0	0	0	0	0	0	1	2
0	0	NA	NA	NA	NA	NA	NA	NA	NA	2	0	0	0	0	0	0	0	1	2
0	0	NA	NA	NA	NA	NA	NA	NA	NA	2	0	0	0	0	0	0	0	1	2
0	0	NA	NA	NA	NA	NA	NA	NA	NA	2	0	0	0	0	0	0	0	1	2
0	0	NA	NA	NA	NA	NA	NA	NA	NA	2	0	0	0	0	0	0	0	1	2
3	0	NA	NA	NA	NA	NA	NA	NA	NA	2	0	0	0	0	0	0.06	0.04	1	2
0	0	NA	NA	NA	NA	NA	NA	NA	NA	2	0	0	0	0	0	0	0	1	2
0	0	NA	NA	NA	NA	NA	NA	NA	NA	2	0	0	0	0	0	0	0	1	2
0	0	NA	NA	NA	NA	NA	NA	NA	NA	2	0	0	0	0	0	0	0	1	2
0	0	NA	NA	NA	NA	NA	NA	NA	NA	2	0	0	0	0	0	0	0	1	2
0	0	NA	NA	NA	NA	NA	NA	NA	NA	2	0	0	0	0	0	0	0	1	2
0	0	NA	NA	NA	NA	NA	NA	NA	NA	2	0	0	0	0	0	0	0	1	2
0	0	NA	NA	NA	NA	NA	NA	NA	NA	2	0	0	0	0	0	0	0	1	2
0	0	NA	NA	NA	NA	NA	NA	NA	NA	2	0	0	0	0	0	0	0	1	2
0	0	NA	NA	NA	NA	NA	NA	NA	NA	2	0	0	0	0	0	0	0	1	2
0	0	NA	NA	NA	NA	NA	NA	NA	NA	2	0	0	0	0	0	0	0	1	2
0	0	NA	NA	NA	NA	NA	NA	NA	NA	2	0	0	0	0	0	0	0	1	2
0	3	3	0	1	NA	NA	NA	NA	NA	5	0	0.0118669	0.0581731	0.0513158	0.0926471	0.0993305	NA	1	2
2	1	3	0	0	NA	NA	NA	NA	NA	5	0	0	0	0	0	0	0	1	2
0	0	1	0	0	NA	NA	NA	NA	NA	5	0	0	0	0	0	0	0	1	2
4	0	4	0	0	NA	NA	NA	NA	NA	5	0	0	0	0.0323252	0.0846053	0.0869895	0.0863	1	2
2	0	0	0	2	NA	NA	NA	NA	NA	5	0	0	0	0.01325	0.0509127	0.0578624	0.085	1	2
1	2	0	1	0	NA	NA	NA	NA	NA	5	0	0	0.00218105	0.0194783	0.0486954	0.0598015	0.0809	1	2
0	0	2	0	1	NA	NA	NA	NA	NA	5	0	0	0	0	0	0	0	1	2
0	0	2	1	0	NA	NA	NA	NA	NA	5	0	0	0	0	0	0	0	1	2
4	0	4	0	0	NA	NA	NA	NA	NA	5	0	0	0.0220779	0.0761209	0.0883333	0.0784824	0.0851	1	2
3	3	0	0	1	NA	NA	NA	NA	NA	5	0	0	0.00416069	0.0257353	0.0615278	0.0754762	0.054	1	2
0	0	0	0	0	NA	NA	NA	NA	NA	5	0	0	0	0	0	0	0	1	2
0	0	0	0	0	NA	NA	NA	NA	NA	5	0	0	0	0	0	0	0	1	2
0	0	0	0	0	NA	NA	NA	NA	NA	5	0	0	0	0	0	0	0	1	2
0	0	0	0	0	NA	NA	NA	NA	NA	5	0	0	0	0	0	0	0	1	2
0	0	0	0	0	NA	NA	NA	NA	NA	5	0	0	0	0	0	0	0	1	2
0	0	0	0	1	NA	NA	NA	NA	NA	5	0	0	0	0	0	0	0	1	2
0	0	0	0	0	NA	NA	NA	NA	NA	5	0	0	0	0	0	0	0	1	2
0	0	0	0	0	NA	NA	NA	NA	NA	5	0	0	0	0	0	0	0	1	2
1	0	0	0	0	NA	NA	NA	NA	NA	5	0	0	0	0	0	0	0	1	2
0	0	0	0	0	NA	NA	NA	NA	NA	5	0	0	0	0	0	0	0	1	2
0	0	0	0	0	NA	NA	NA	NA	NA	5	0	0	0	0	0	0	0	1	2
0	0	0	0	0	NA	NA	NA	NA	NA	5	0	0	0	0	0	0	0	1	2
0	0	0	0	0	NA	NA	NA	NA	NA	5	0	0	0	0	0	0	0	1	2
0	0	0	0	0	NA	NA	NA	NA	NA	5	0	0	0	0	0	0	0	1	2
0	0	0	0	0	NA	NA	NA	NA	NA	5	0	0	0	0	0	0	0	1	2
0	0	0	0	0	NA	NA	NA	NA	NA	5	0	0	0	0	0	0	0	1	2
0	0	0	0	0	NA	NA	NA	NA	NA	5	0	0	0	0	0	0	0	1	2
0	0	0	0	0	NA	NA	NA	NA	NA	5	0	0	0	0	0	0	0	1	2
0	0	0	0	0	NA	NA	NA	NA	NA	5	0	0	0	0	0	0	0	1	2
0	0	0	0	0	NA	NA	NA	NA	NA	5	0	0	0	0	0	0	0	1	2
0	0	0	1	0	3	1	0	4	0	10	0	0	0.00431561	0.0267063	0.0369196	0.074424	0.0927	1	2
0	4	0	1	1	0	2	0	1	0	10	0	0.00651261	0.0302118	0.0861589	0.0893907	0.0860795	0.1451	1	2
3	0	0	2	1	0	0	1	0	0	10	0	0.00188679	0.00538681	0.0591299	0.0625	0.164808	0.1846	1	2
1	1	2	0	1	0	0	0	0	2	10	0	0.000943396	0.00339367	0.0279537	0.0281548	0.0573718	0.0742	1	2
0	4	0	2	0	0	0	0	3	0	10	0	0	0.00384615	0.0382883	0.0511905	0.0925156	0.0911	1	2
0	1	0	2	0	0	1	3	0	0	10	0	0	0.00111111	0.00786901	0.0109524	0.0463602	0.0961	1	2
4	0	4	2	0	1	0	0	0	0	10	0	0.00181818	0.0195048	0.099958	0.0787739	0.0726231	0.1211	1	2
0	3	0	2	2	0	1	0	0	0	10	0	0	0	0	0	0	0	1	2
0	0	4	0	3	2	0	0	1	0	10	0.0015625	0.00455456	0.0389201	0.0703764	0.0692875	0.0764865	0.113	1	2
2	2	0	1	0	1	2	0	0	0	10	0	0	0	0.00690476	0.00686937	0.0863598	0.109	1	2
0	0	0	0	0	0	0	0	0	0	10	0	0	0	0	0	0	0	1	2
0	0	0	0	0	0	0	0	0	0	10	0	0	0	0	0	0	0	1	2
0	0	0	0	0	0	0	0	0	0	10	0	0	0	0	0	0	0	1	2
0	0	0	0	0	0	0	0	0	0	10	0	0	0	0	0	0	0	1	2
0	0	0	0	0	0	0	0	0	0	10	0	0	0	0	0	0	0	1	2
0	0	0	0	0	0	0	0	0	0	10	0	0	0	0	0	0	0	1	2
0	0	0	0	0	0	0	0	0	1	10	0	0	0	0	0	0	0	1	2
0	0	0	0	1	0	0	0	0	0	10	0	0	0	0.00790835	0.064157	0.082364	0.0664	1	2
0	0	0	0	0	0	0	0	0	0	10	0	0	0	0	0	0	0	1	2
0	0	0	0	0	0	0	0	1	0	10	0	0	0	0	0	0	0	1	2
0	0	0	0	0	0	0	0	0	0	10	0	0	0	0	0	0	0	1	2
0	0	0	0	0	0	0	0	0	0	10	0	0	0	0	0	0	0	1	2
0	0	0	0	0	0	0	0	0	0	10	0	0	0	0	0	0	0	1	2
0	0	0	0	0	0	0	0	0	0	10	0	0	0	0	0	0	0	1	2
0	0	0	0	0	0	0	0	0	0	10	0	0	0	0	0	0	0	1	2
0	0	0	0	0	0	0	0	0	0	10	0	0	0	0	0	0	0	1	2
0	0	0	0	0	0	0	0	0	0	10	0	0	0	0	0	0	0	1	2
0	0	0	0	0	0	0	0	0	0	10	0	0	0	0	0	0	0	1	2
0	0	0	0	0	0	0	0	0	0	10	0	0	0	0	0	0	0	1	2
0	0	0	0	0	0	0	0	0	0	10	0	0	0	0	0	0	0	1	2
0	4	NA	NA	NA	NA	NA	NA	NA	NA	2	0	0.00145	0	0.02145	0.0431	0.05025	0.0797	1	3
2	0	NA	NA	NA	NA	NA	NA	NA	NA	2	0	0	0	0	0	0	0	1	3
1	0	NA	NA	NA	NA	NA	NA	NA	NA	2	0	0	0	0	0	0	0	1	3
3	3	NA	NA	NA	NA	NA	NA	NA	NA	2	0	0	0	0.02055	0.0378	0.0291	0.0641	1	3
0	2	NA	NA	NA	NA	NA	NA	NA	NA	2	0	0	0	0	0	0	0	1	3
0	1	NA	NA	NA	NA	NA	NA	NA	NA	2	0	0	0	0	0	0	0	1	3
2	2	NA	NA	NA	NA	NA	NA	NA	NA	2	0	0	0	0.0042	0.03175	0.0856	0.151	1	3
4	2	NA	NA	NA	NA	NA	NA	NA	NA	2	0	0	0.00355	0.05795	0.08765	0.04925	0.0784	1	3
2	0	NA	NA	NA	NA	NA	NA	NA	NA	2	0	0	0.00125	0.031	0.08595	0.05935	0.0809	1	3
0	2	NA	NA	NA	NA	NA	NA	NA	NA	2	0	0	0.00115	0.01745	0.05905	0.07115	0.0936	1	3
0	0	NA	NA	NA	NA	NA	NA	NA	NA	2	0	0	0	0	0	0	0	1	3
0	0	NA	NA	NA	NA	NA	NA	NA	NA	2	0	0	0	0	0	0	0	1	3
0	0	NA	NA	NA	NA	NA	NA	NA	NA	2	0	0	0	0	0	0	0	1	3
0	0	NA	NA	NA	NA	NA	NA	NA	NA	2	0	0	0	0	0	0	0	1	3
0	0	NA	NA	NA	NA	NA	NA	NA	NA	2	0	0	0	0	0	0	0	1	3
0	2	NA	NA	NA	NA	NA	NA	NA	NA	2	0	0	0	0	0	0	0	1	3
0	0	NA	NA	NA	NA	NA	NA	NA	NA	2	0	0	0	0	0	0	0	1	3
3	0	NA	NA	NA	NA	NA	NA	NA	NA	2	0	0	0	0	0	0	0	1	3
3	0	NA	NA	NA	NA	NA	NA	NA	NA	2	0	0	0	0	0	0	0	1	3
0	0	NA	NA	NA	NA	NA	NA	NA	NA	2	0	0	0	0	0	0	0	1	3
1	3	NA	NA	NA	NA	NA	NA	NA	NA	2	0	0	0.0016	0.0261	0.03585	0.02025	0.0343	1	3
2	0	NA	NA	NA	NA	NA	NA	NA	NA	2	0	0	0	0	0	0	0	1	3
0	0	NA	NA	NA	NA	NA	NA	NA	NA	2	0	0	0	0	0	0	0	1	3
0	2	NA	NA	NA	NA	NA	NA	NA	NA	2	0	0	0	0.0187	0.05095	0.0993	0.1129	1	3
1	0	NA	NA	NA	NA	NA	NA	NA	NA	2	0	0	0.00465	0.0225	0.04365	0.08375	0.0834	1	3
0	0	NA	NA	NA	NA	NA	NA	NA	NA	2	0	0	0.0014	0.01775	0.0722	0.05605	0.1607	1	3
0	0	NA	NA	NA	NA	NA	NA	NA	NA	2	0	0	0	0	0	0	0	1	3
0	2	NA	NA	NA	NA	NA	NA	NA	NA	2	0	0	0	0	0	0	0	1	3
2	2	NA	NA	NA	NA	NA	NA	NA	NA	2	0	0	0	0	0	0.0457	0.0475	1	3
0	1	NA	NA	NA	NA	NA	NA	NA	NA	2	0	0	0	0.01195	0.0495	0.04	0.0383	1	3
4	0	4	2	0	NA	NA	NA	NA	NA	5	0	0	0.00915	0.05855	0.08315	0.0278	0.0604	1	3
1	0	0	3	0	NA	NA	NA	NA	NA	5	0	0.00395	0.04145	0.0672	0.08505	0.0531	0.1019	1	3
1	0	2	2	0	NA	NA	NA	NA	NA	5	0	0	0	0	0	0	0	1	3
0	1	2	0	0	NA	NA	NA	NA	NA	5	0	0	0.00415	0.04515	0.15045	0.06305	0.1606	1	3
2	1	0	0	2	NA	NA	NA	NA	NA	5	0	0	0	0	0.03485	0.05795	0.0804	1	3
0	1	4	1	0	NA	NA	NA	NA	NA	5	0	0.00325	0.0458	0.115	0.1101	NA	NA	1	3
4	0	4	0	0	NA	NA	NA	NA	NA	5	0	0.00645	0.0347	0.07845	0.09815	0.06965	0.1577	1	3
0	2	0	4	0	NA	NA	NA	NA	NA	5	0	0	0.0077	0.03865	0.07235	0.06645	0.0678	1	3
0	0	2	1	0	NA	NA	NA	NA	NA	5	0	0	0.0019	0.01995	0.0708	0.05375	0.0705	1	3
0	0	2	2	0	NA	NA	NA	NA	NA	5	0	0	0	0	0	0.013	0.0409	1	3
0	0	0	0	0	NA	NA	NA	NA	NA	5	0	0	0	0	0	0	0	1	3
0	0	0	0	0	NA	NA	NA	NA	NA	5	0	0	0	0	0	0	0	1	3
0	0	0	0	0	NA	NA	NA	NA	NA	5	0	0	0	0	0	0	0	1	3
0	0	0	0	0	NA	NA	NA	NA	NA	5	0	0	0	0	0	0	0	1	3
0	0	0	0	0	NA	NA	NA	NA	NA	5	0	0	0	0	0	0	0	1	3
0	2	2	0	0	NA	NA	NA	NA	NA	5	0	0	0	0.02665	0.07705	0.03555	0.0589	1	3
2	0	0	2	2	NA	NA	NA	NA	NA	5	0	0	0.00515	0.01765	0.0496	0.05935	0.0627	1	3
0	0	3	0	0	NA	NA	NA	NA	NA	5	0	0	0	0	0	0	0	1	3
0	0	0	0	1	NA	NA	NA	NA	NA	5	0	0	0	0	0	0	0	1	3
0	0	0	0	0	NA	NA	NA	NA	NA	5	0	0	0	0	0	0	0	1	3
0	0	2	0	0	NA	NA	NA	NA	NA	5	0	0	0	0	0	0	0	1	3
1	0	0	3	0	NA	NA	NA	NA	NA	5	0	0	0.0016	0.0265	0.09745	0.073	0.0554	1	3
3	0	0	2	0	NA	NA	NA	NA	NA	5	0	0	0	0.0039	0.01085	0.07165	0.0759	1	3
0	0	3	2	0	NA	NA	NA	NA	NA	5	0	0	0.01675	0.0378	0.08215	0.02655	0.0598	1	3
0	2	0	3	0	NA	NA	NA	NA	NA	5	0	0	0.0065	0.02135	0.082	0.0492	0.0629	1	3
0	0	0	0	0	NA	NA	NA	NA	NA	5	0	0	0	0	0	0	0	1	3
0	0	0	1	3	NA	NA	NA	NA	NA	5	0	0	0	0	0	0	0	1	3
1	0	0	0	0	NA	NA	NA	NA	NA	5	0	0	0	0	0	0	0	1	3
0	0	0	1	1	NA	NA	NA	NA	NA	5	0	0	0	0	0	0	0	1	3
0	3	1	3	0	NA	NA	NA	NA	NA	5	0	0	0.01085	0.01585	0	0.04745	0.0527	1	3
3	0	1	0	3	0	4	0	0	2	10	0	0.0041	0.02295	0.0598	0.0762	0.0518	0.0648	1	3
0	0	1	0	3	0	0	0	2	1	10	0	0.0079	0.0204	0.0434	0.04365	0.04215	0.1403	1	3
0	4	0	2	0	1	0	0	0	0	10	0.0053	0.018	0.05735	0.0734	0.0523	0.0559	0.16	1	3
0	0	1	0	4	2	0	0	2	0	10	0.0027	0.0132	0.0426	0.03755	0.08035	0.07815	0.128	1	3
0	0	2	4	0	0	2	0	3	0	10	0	0	0.00975	0.0909	0.0659	0.06915	0.1006	1	3
4	0	4	0	0	3	0	0	3	0	10	0	0.01085	0.0465	0.03015	0.0468	0.0629	0.1117	1	3
3	0	0	0	2	3	4	2	0	0	10	0	0	0	0	0	0	0	1	3
0	0	2	3	0	1	0	2	0	0	10	0	0.0013	0.00781	0.0417	0.0944	0.11	0.0635	1	3
0	0	3	4	0	0	0	1	0	0	10	0	0.0017	0.02135	0.0597	0.0442	0.0743	NA	1	3
0	2	0	3	0	2	0	0	0	0	10	0	0.00905	0.02165	0.0401	0.0428	0.0696	0.188	1	3
0	0	0	0	0	0	0	0	0	0	10	0	0	0	0	0	0	0	1	3
0	0	0	0	0	0	0	0	0	0	10	0	0	0	0	0	0	0	1	3
0	0	0	0	0	0	0	0	0	0	10	0	0	0	0	0	0	0	1	3
0	0	0	0	0	0	0	0	0	0	10	0	0	0	0	0	0	0	1	3
0	0	0	0	0	0	0	0	0	0	10	0	0	0	0	0	0	0	1	3
0	0	0	0	1	0	0	0	0	1	10	0	0	0.02775	0.0407	0.04465	0.05975	0.0581	1	3
0	2	0	0	1	0	0	3	0	0	10	0	0	0	0	0	0	0	1	3
0	0	2	0	0	0	0	0	1	3	10	0	0.0016	0.0167	0.0371	0.04505	0.0675	0.0505	1	3
1	0	0	0	0	1	0	1	0	0	10	0	0.00225	0.02475	0.03005	0.0207	0.039	NA	1	3
0	0	0	2	1	0	0	0	0	1	10	0	0	0.0037	0.0417	0.06115	0.0738	0.0428	1	3
0	1	0	0	2	0	1	0	3	0	10	0	0.00605	0.0431	0.0288	0.04685	0.08545	0.1223	1	3
0	3	2	1	0	2	0	0	1	0	10	0	0	0.00225	0.03335	0.0393	0.06915	0.0552	1	3
0	0	0	1	0	2	3	2	0	0	10	0	0.0015	0.0105	0.03345	0.0265	0.0378	0.0409	1	3
1	0	0	2	2	0	0	2	0	1	10	0	0.0141	0.0467	0.0486	0.0319	0.06265	0.058	1	3
0	0	0	3	0	3	0	2	1	0	10	0	0	0.0078	0.0351	0.0475	0.05875	0.058	1	3
0	0	0	3	0	0	2	0	0	0	10	0	0	0	0	0	0	0	1	3
0	0	0	2	0	0	2	0	0	0	10	0	0.00825	0.0342	0.0381	0.03845	0.06645	0.0459	1	3
2	0	0	0	1	0	0	2	0	0	10	0	0.00565	0.03825	0.02905	0.0432	0.06335	0.0798	1	3
0	2	0	0	0	0	0	2	0	0	10	0	0	0.00385	0.0067	0.04305	0.0625	0.0313	1	3
3	0	0	0	0	1	0	0	1	0	10	0	0.00445	0.00485	0.04235	0.03345	0.0597	0.0877	1	3
3	1	NA	NA	NA	NA	NA	NA	NA	NA	2	0	0	0	0.00465116	0.0526882	0.070598	0.104	1	4
3	0	NA	NA	NA	NA	NA	NA	NA	NA	2	0	0.00113636	0.00457716	0.0344583	0.0783174	0.0907895	0.1051	1	4
0	4	NA	NA	NA	NA	NA	NA	NA	NA	2	0	0	0.00557276	0.00887534	0.0401389	0.159329	0.0835	1	4
0	1	NA	NA	NA	NA	NA	NA	NA	NA	2	0	0	0	0	0	0	0	1	4
3	0	NA	NA	NA	NA	NA	NA	NA	NA	2	0	0	0.00294118	0.00566696	0.0502381	0.0782609	0.0792	1	4
4	0	NA	NA	NA	NA	NA	NA	NA	NA	2	0	0	0.00166667	0.0101724	0.0424038	0.0805556	0.0865	1	4
0	1	NA	NA	NA	NA	NA	NA	NA	NA	2	0	0	0.00333333	0.01625	0.0422491	0.0549206	0.08	1	4
0	0	NA	NA	NA	NA	NA	NA	NA	NA	2	0	0.00172414	0.0164286	0.0467532	0.0800325	0.1	0.2122	1	4
0	3	NA	NA	NA	NA	NA	NA	NA	NA	2	0	0	0.00135135	0.00814145	0.0367384	0.0840132	0.0707	1	4
2	2	NA	NA	NA	NA	NA	NA	NA	NA	2	0	0.00128205	0.00767045	0.0323123	0.0586207	0.0654025	0.1025	1	4
0	0	NA	NA	NA	NA	NA	NA	NA	NA	2	0	0	0	0	0	0	0	1	4
0	0	NA	NA	NA	NA	NA	NA	NA	NA	2	0	0	0	0	0	0	0	1	4
0	0	NA	NA	NA	NA	NA	NA	NA	NA	2	0	0	0	0	0	0	0	1	4
0	0	NA	NA	NA	NA	NA	NA	NA	NA	2	0	0	0	0	0	0	0	1	4
0	0	NA	NA	NA	NA	NA	NA	NA	NA	2	0	0	0	0	0	0	0	1	4
1	0	NA	NA	NA	NA	NA	NA	NA	NA	2	0	0	0.00811404	0.0348824	0.0605478	0.0824459	0.1258	1	4
0	2	NA	NA	NA	NA	NA	NA	NA	NA	2	0	0	0	0	0	0	0.0153	1	4
3	1	NA	NA	NA	NA	NA	NA	NA	NA	2	0	0	0.00715116	0.0115278	0.075641	0.0970109	NA	1	4
0	0	NA	NA	NA	NA	NA	NA	NA	NA	2	0	0	0	0	0	0	0	1	4
3	0	NA	NA	NA	NA	NA	NA	NA	NA	2	0	0	0.00566483	0.0285368	0.0595402	0.0965894	0.0833	1	4
0	0	3	3	4	NA	NA	NA	NA	NA	5	0	0.0053802	0.0351802	0.0753114	0.0946748	0.0636364	0.2513	1	4
1	0	3	2	0	NA	NA	NA	NA	NA	5	0	0.00512913	0.0345161	0.0412307	0.047973	0.0879987	0.1383	1	4
2	0	2	0	1	NA	NA	NA	NA	NA	5	0	0	0.00274024	0.0259829	0.0864865	0.0992484	0.0678	1	4
1	1	0	2	4	NA	NA	NA	NA	NA	5	0	0	0.00135135	0.0177876	0.0783531	0.114229	0.1012	1	4
0	2	1	0	2	NA	NA	NA	NA	NA	5	0	0	0.00772414	0.0372093	0.0699413	0.0758065	0.0538	1	4
4	0	3	0	1	NA	NA	NA	NA	NA	5	0	0.00747863	0.0223493	0.0605769	0.0848851	NA	NA	1	4
0	3	0	2	1	NA	NA	NA	NA	NA	5	0	0	0.0113095	0.0318487	0.0780357	0.136285	NA	1	4
0	2	0	0	3	NA	NA	NA	NA	NA	5	0	0.0016129	0.0202381	0.0417422	0.0775397	0.113072	0.0788	1	4
0	0	2	0	1	NA	NA	NA	NA	NA	5	0	0.00119048	0.00707207	0.055777	0.135676	0.198441	NA	1	4
4	0	0	0	2	NA	NA	NA	NA	NA	5	0	0.00131579	0.00263158	0.0389135	0.0713889	0.0728112	0.0769	1	4
0	0	0	0	0	NA	NA	NA	NA	NA	5	0	0	0	0	0	0	0	1	4
0	0	0	0	0	NA	NA	NA	NA	NA	5	0	0	0	0	0	0	0	1	4
0	0	0	0	0	NA	NA	NA	NA	NA	5	0	0	0	0	0	0	0	1	4
0	1	2	0	0	NA	NA	NA	NA	NA	5	0	0	0	0	0	0	0	1	4
0	0	0	0	0	NA	NA	NA	NA	NA	5	0	0	0	0	0	0	0	1	4
1	0	0	2	0	NA	NA	NA	NA	NA	5	0	0	0	0	0	0	0	1	4
1	4	2	0	0	NA	NA	NA	NA	NA	5	0	0.00697587	0.0271875	0.0505418	0.0825851	0.0792781	0.1076	1	4
0	0	0	3	0	NA	NA	NA	NA	NA	5	0	0	0.00296425	0.0284146	0.0678065	0.0969697	0.0853	1	4
0	0	4	0	0	NA	NA	NA	NA	NA	5	0	0	0.0209677	0.0576122	0.0778862	0.091875	0.0576	1	4
0	3	0	2	0	NA	NA	NA	NA	NA	5	0	0.00125	0.0165441	0.0339683	0.0915625	0.113793	0.0747	1	4
3	0	0	1	2	0	4	0	3	2	10	0	0	0	0	0	0.00667293	0.0305	1	4
0	0	2	2	3	0	0	1	0	1	10	0	0.00626362	0.0239269	0.0619048	0.120833	0.126621	0.2705	1	4
0	2	3	2	2	0	0	4	0	3	10	0	0.00301802	0.0416788	0.0718919	0.111538	0.147727	0.3466	1	4
2	0	3	0	0	1	0	4	0	0	10	0	0.00138889	0.0166553	0.054172	0.0722222	0.108333	0.0835	1	4
2	3	4	0	2	0	2	0	0	2	10	0	0.00142857	0.0171062	0.0792664	0.127849	0.107407	0.075	1	4
2	0	0	1	0	0	1	1	0	0	10	0	0	0	0	0	0	0	1	4
0	3	3	3	0	0	1	0	3	2	10	0	0.00805934	0.0480252	0.0641615	0.123171	0.0964286	0.196	1	4
0	1	0	2	0	1	2	3	0	0	10	0	0.00385185	0.0142157	0.0392857	0.0694444	0.0950855	0.1674	1	4
4	0	0	2	0	0	2	1	2	0	10	0	0.00416667	0.00738739	0.0806595	0.0911607	0.0568182	0.1076	1	4
1	3	0	0	4	0	0	0	0	0	10	0	0	0.00731908	0.0396296	0.0641026	0.0618393	0.113	1	4
0	0	0	0	0	0	0	0	0	0	10	0	0	0	0	0	0	0	1	4
0	0	1	0	0	0	0	0	0	0	10	0	0	0	0	0	0	0	1	4
0	0	0	0	0	0	0	0	0	0	10	0	0	0	0	0	0	0	1	4
0	0	0	0	0	0	0	0	0	0	10	0	0	0	0	0	0	0	1	4
0	0	0	0	0	0	0	0	0	0	10	0	0	0	0	0	0	0	1	4
0	0	2	0	1	0	2	0	0	2	10	0	0	0.0142754	0.0595902	0.159417	0.103772	0.0876	1	4
2	0	3	1	0	0	2	0	3	0	10	0	0	0.0165441	0.0667004	0.143271	0.127532	0.1258	1	4
0	0	0	2	0	3	0	0	3	0	10	0	0.00401849	0.024359	0.0844697	0.105035	0.153383	0.0791	1	4
4	3	0	0	2	0	0	1	0	0	10	0	0.00142857	0.0239583	0.0677365	0.055228	0.109039	0.1408	1	4
1	1	2	2	0	0	0	3	0	2	10	0.00212766	0.00526681	0.0344737	0.0817857	NA	NA	NA	1	4
0	0	NA	NA	NA	NA	NA	NA	NA	NA	2	0	0	0	0	0	0	0	1	5
0	1	NA	NA	NA	NA	NA	NA	NA	NA	2	0	0	0	0	0	0	0	1	5
2	3	NA	NA	NA	NA	NA	NA	NA	NA	2	0	0	0.00208333	0.00909561	0.0485294	0.0971528	0.131	1	5
0	2	NA	NA	NA	NA	NA	NA	NA	NA	2	0	0	0	0	0	0	0	1	5
0	0	NA	NA	NA	NA	NA	NA	NA	NA	2	0	0	0	0	0	0	0	1	5
0	0	NA	NA	NA	NA	NA	NA	NA	NA	2	0	0	0	0	0	0	0	1	5
3	0	NA	NA	NA	NA	NA	NA	NA	NA	2	0	0	0.00172414	0.0247386	0.0720833	0.076224	0.0834	1	5
4	1	NA	NA	NA	NA	NA	NA	NA	NA	2	0	0	0.00333333	0.0209524	0.0704875	0.111505	NA	1	5
0	0	NA	NA	NA	NA	NA	NA	NA	NA	2	0	0	0	0	0	0	0	1	5
0	1	NA	NA	NA	NA	NA	NA	NA	NA	2	0	0.00333333	0.0125758	0.0830702	0.097807	0.0992544	0.1602	1	5
0	0	NA	NA	NA	NA	NA	NA	NA	NA	2	0	0	0	0	0	0	0	1	5
0	0	NA	NA	NA	NA	NA	NA	NA	NA	2	0	0	0	0	0	0	0	1	5
0	0	NA	NA	NA	NA	NA	NA	NA	NA	2	0	0	0	0	0	0	0	1	5
0	0	NA	NA	NA	NA	NA	NA	NA	NA	2	0	0	0	0	0	0	0	1	5
0	0	NA	NA	NA	NA	NA	NA	NA	NA	2	0	0	0	0	0	0	0	1	5
0	0	NA	NA	NA	NA	NA	NA	NA	NA	2	0	0	0	0	0	0	0	1	5
0	0	NA	NA	NA	NA	NA	NA	NA	NA	2	0	0	0	0	0	0	0	1	5
0	0	NA	NA	NA	NA	NA	NA	NA	NA	2	0	0	0	0	0	0	0	1	5
0	0	NA	NA	NA	NA	NA	NA	NA	NA	2	0	0	0	0	0	0	0	1	5
0	0	NA	NA	NA	NA	NA	NA	NA	NA	2	0	0	0	0	0	0	0	1	5
0	2	NA	NA	NA	NA	NA	NA	NA	NA	2	0	0	0	0	0	0	0.1606	1	5
0	0	NA	NA	NA	NA	NA	NA	NA	NA	2	0	0.00147059	0.00960784	0.0428571	0.112272	0.0963054	0.1034	1	5
0	1	NA	NA	NA	NA	NA	NA	NA	NA	2	0	0	0	0	0	0	0	1	5
2	1	NA	NA	NA	NA	NA	NA	NA	NA	2	0	0	0	0.0138319	0.0612745	0.151247	0.1911	1	5
1	0	NA	NA	NA	NA	NA	NA	NA	NA	2	0	0	0	0	0	0	0	1	5
0	0	NA	NA	NA	NA	NA	NA	NA	NA	2	0	0	0	0	0	0	0	1	5
0	0	NA	NA	NA	NA	NA	NA	NA	NA	2	0	0	0	0	0	0	0	1	5
0	0	NA	NA	NA	NA	NA	NA	NA	NA	2	0	0	0	0	0	0	0	1	5
0	0	NA	NA	NA	NA	NA	NA	NA	NA	2	0	0	0	0	0	0	0	1	5
0	0	NA	NA	NA	NA	NA	NA	NA	NA	2	0	0	0	0	0	0	0	1	5
2	3	0	0	0	NA	NA	NA	NA	NA	5	0	0	0	0.0117949	0.0681366	0.0828125	0.0893	1	5
4	0	0	3	0	NA	NA	NA	NA	NA	5	0	0.00390272	0.016748	0.0705069	0.0937135	0.115962	0.1294	1	5
0	0	3	0	3	NA	NA	NA	NA	NA	5	0	0	0.00639731	0.0258333	0.0742716	0.0856459	0.0809	1	5
0	2	0	2	1	NA	NA	NA	NA	NA	5	0	0	0	0.0157143	0.0621318	0.123797	0.1111	1	5
1	0	2	0	2	NA	NA	NA	NA	NA	5	0	0.00125	0.00598214	0.0458088	0.0710084	0.0775862	0.0602	1	5
4	0	1	0	2	NA	NA	NA	NA	NA	5	0	0	0	0	0	0	0.1302	1	5
0	3	0	1	0	NA	NA	NA	NA	NA	5	0.00108696	0.00147059	0.00825893	0.0434343	0.0685829	0.0935714	0.0907	1	5
4	3	0	2	0	NA	NA	NA	NA	NA	5	NA	NA	NA	NA	NA	NA	0.0924	1	5
0	1	2	2	4	NA	NA	NA	NA	NA	5	0	0	0.0208333	0.0628268	0.08	0.075	0.1122	1	5
0	0	3	1	0	NA	NA	NA	NA	NA	5	0	0.00344828	0.00724816	0.0599905	0.091627	0.121212	0.0549	1	5
0	0	0	0	0	NA	NA	NA	NA	NA	5	0	0	0	0	0	0	0	1	5
0	0	0	0	0	NA	NA	NA	NA	NA	5	0	0	0	0	0	0	0	1	5
0	0	0	0	0	NA	NA	NA	NA	NA	5	0	0	0	0	0	0	0	1	5
0	0	0	0	0	NA	NA	NA	NA	NA	5	0	0	0	0	0	0	0	1	5
0	0	0	0	0	NA	NA	NA	NA	NA	5	0	0	0	0	0	0	0	1	5
0	0	0	0	0	NA	NA	NA	NA	NA	5	0	0	0	0	0	0	0	1	5
0	0	0	0	0	NA	NA	NA	NA	NA	5	0	0	0	0	0	0	0	1	5
0	0	0	0	0	NA	NA	NA	NA	NA	5	0	0	0	0	0	0	0	1	5
0	0	0	0	0	NA	NA	NA	NA	NA	5	0	0	0	0	0	0	0	1	5
0	0	0	0	0	NA	NA	NA	NA	NA	5	0	0	0	0	0	0	0	1	5
2	0	0	0	1	NA	NA	NA	NA	NA	5	0	0	0.00277778	0.0123874	0.0414916	0.0676577	0.1043	1	5
0	0	0	0	2	NA	NA	NA	NA	NA	5	0	0	0	0	0	0	0	1	5
2	0	0	3	1	NA	NA	NA	NA	NA	5	0	0.00530013	0.0035628	0.01767	0.0701515	0.104545	0.0949	1	5
0	0	0	0	0	NA	NA	NA	NA	NA	5	0	0	0	0	0	0	0	1	5
0	0	0	0	0	NA	NA	NA	NA	NA	5	0	0	0	0	0	0	0	1	5
0	0	0	0	0	NA	NA	NA	NA	NA	5	0	0	0	0	0	0	0	1	5
0	0	0	0	0	NA	NA	NA	NA	NA	5	0	0	0	0	0	0	0	1	5
0	0	0	0	0	NA	NA	NA	NA	NA	5	0	0	0	0	0	0	0	1	5
0	0	0	0	0	NA	NA	NA	NA	NA	5	0	0	0	0	0	0	0	1	5
0	0	0	0	0	NA	NA	NA	NA	NA	5	0	0	0	0	0	0	0	1	5
0	2	0	0	3	4	0	2	0	1	10	0	0	0.00691964	0.0336988	0.114448	0.129716	0.1047	1	5
0	4	4	0	2	0	3	2	0	0	10	0	0	0.0116447	0.0289916	0.0954826	0.126516	0.073	1	5
2	0	0	0	0	2	0	2	3	0	10	0	0.0199042	0.0421053	0.0813123	0.115177	0.122731	0.1517	1	5
0	3	2	2	0	1	0	0	4	0	10	0.00290404	0	0.00610795	0.0696639	0.118319	0.127778	0.1646	1	5
2	0	0	2	0	0	0	3	2	0	10	0	0.0027027	0.00753676	0.0270536	0.0560811	0.105	0.0895	1	5
2	1	0	0	4	0	3	0	0	0	10	0	0	0.00494994	0.0178947	0.0774725	0.103377	0.0758	1	5
4	0	4	0	1	3	1	0	2	2	10	0	0.00235327	0.00657328	0.0167044	0.0811359	0.0833333	0.0806	1	5
0	2	0	0	0	3	2	3	1	0	10	0	0.00902778	0.0268056	0.0679085	0.0813172	0.101667	0.1599	1	5
0	3	0	2	1	0	0	0	4	0	10	0	0.00270468	0.0101724	0.051874	0.0728463	0.102778	0.0932	1	5
2	2	3	0	2	0	4	0	2	2	10	0	0	0.00566188	0.0502976	0.0757353	0.0788043	0.0955	1	5
0	0	0	0	0	0	0	0	0	0	10	0	0	0	0	0	0	0	1	5
0	0	0	0	0	0	0	0	0	0	10	0	0	0	0	0	0	0	1	5
0	0	0	0	0	0	0	0	0	0	10	0	0	0	0	0	0	0	1	5
0	0	0	0	0	0	0	0	0	0	10	0	0	0	0	0	0	0	1	5
0	0	0	0	0	0	0	0	0	0	10	0	0	0	0	0	0	0	1	5
0	0	0	0	0	0	0	0	0	0	10	0	0	0	0	0	0	0	1	5
0	1	0	0	0	0	0	0	0	0	10	0	0	0	0	0	0	0	1	5
0	0	0	0	0	0	0	0	0	0	10	0	0	0	0	0	0	0	1	5
0	0	0	0	0	1	0	0	0	0	10	0	0	0	0	0	0	0	1	5
0	0	0	0	0	0	0	0	0	0	10	0	0	0	0	0	0	0	1	5
0	0	3	0	0	1	0	0	2	0	10	0	0	0.0015625	0.0170115	0.0915796	0.147985	0.1115	1	5
0	0	0	1	0	0	0	0	0	0	10	0	0	0.00765107	0.055444	0.114812	0.102083	0.0781	1	5
3	0	0	3	2	0	0	0	1	0	10	0	0	0	0	0	0	0	1	5
0	0	0	0	0	1	0	3	0	0	10	0	0	0	0.0141711	0.0809544	0.15331	0.1069	1	5
2	0	0	0	0	1	0	0	2	0	10	0	0	0.00417329	0.040303	0.107143	0.10522	0.1631	1	5
0	0	0	0	0	0	0	0	0	0	10	0	0	0	0	0	0	0	1	5
0	0	0	0	0	0	0	0	0	0	10	0	0	0	0	0	0	0	1	5
0	0	0	0	0	0	0	0	0	0	10	0	0	0	0	0	0	0	1	5
0	0	0	0	0	0	0	0	0	0	10	0	0	0	0	0	0	0	1	5
0	0	0	0	0	0	0	0	0	0	10	0	0	0	0	0	0	0	1	5
3	NA	NA	NA	NA	NA	NA	NA	NA	NA	1	0	0	0	0	0	0	0	1	6
3	NA	NA	NA	NA	NA	NA	NA	NA	NA	1	0	1	1	1	1	1	0.1015	1	6
2	NA	NA	NA	NA	NA	NA	NA	NA	NA	1	0	0	1	1	1	1	0.1412	1	6
0	NA	NA	NA	NA	NA	NA	NA	NA	NA	1	0	0	0	0	0	0	0	1	6
0	NA	NA	NA	NA	NA	NA	NA	NA	NA	1	0	0	0	0	0	0	0	1	6
4	2	NA	NA	NA	NA	NA	NA	NA	NA	2	0	0	1	1	1	1	0.0813	1	6
2	0	NA	NA	NA	NA	NA	NA	NA	NA	2	0	0	1	1	1	1	0.0848	1	6
0	2	NA	NA	NA	NA	NA	NA	NA	NA	2	0	0	1	1	1	1	0.0904	1	6
2	3	NA	NA	NA	NA	NA	NA	NA	NA	2	0	0	0	0	1	1	0.0616	1	6
3	0	NA	NA	NA	NA	NA	NA	NA	NA	2	0	1	1	1	1	1	0.0917	1	6
1	3	0	0	2	NA	NA	NA	NA	NA	5	0	0	1	1	1	1	0.0897	1	6
0	2	2	3	0	NA	NA	NA	NA	NA	5	0	1	1	1	1	1	0.134	1	6
0	0	3	0	0	NA	NA	NA	NA	NA	5	0	0	1	1	1	1	0.1259	1	6
0	3	0	0	0	NA	NA	NA	NA	NA	5	0	0	0	0	0	0	0	1	6
0	3	0	3	NA	NA	NA	NA	NA	NA	4	0	1	1	1	1	1	0.1054	1	6
0	2	3	2	0	0	0	3	2	NA	9	0	0	1	1	1	1	0.061	1	6
2	3	2	0	0	0	0	0	0	3	10	0	0	1	1	1	1	0.101	1	6
0	0	2	0	0	0	3	0	0	0	10	0	1	1	1	1	1	0.0972	1	6
3	0	0	0	1	1	1	4	NA	NA	8	0	1	1	1	1	1	0.1224	1	6
3	3	2	0	0	0	0	0	0	2	10	0	1	1	1	1	1	0.0962	1	6
0	NA	NA	NA	NA	NA	NA	NA	NA	NA	1	0	0	0	0	0	0	0	1	6
3	NA	NA	NA	NA	NA	NA	NA	NA	NA	1	0	0	0	0	0	0	0	1	6
0	NA	NA	NA	NA	NA	NA	NA	NA	NA	1	0	0	0	0	0	0	0	1	6
2	NA	NA	NA	NA	NA	NA	NA	NA	NA	1	0	0	0	0	0	0	0	1	6
0	NA	NA	NA	NA	NA	NA	NA	NA	NA	1	0	0	0	0	0	0	0	1	6
3	1	NA	NA	NA	NA	NA	NA	NA	NA	2	1	1	1	1	1	1	0.1257	1	6
3	2	NA	NA	NA	NA	NA	NA	NA	NA	2	1	1	1	1	1	1	0.2319	1	6
0	4	NA	NA	NA	NA	NA	NA	NA	NA	2	1	1	1	1	1	1	0.0954	1	6
0	3	NA	NA	NA	NA	NA	NA	NA	NA	2	1	1	1	1	1	1	0.0938	1	6
3	0	NA	NA	NA	NA	NA	NA	NA	NA	2	0	1	1	1	1	1	0.0977	1	6
2	0	2	2	0	NA	NA	NA	NA	NA	5	0	1	1	1	1	1	0.1469	1	6
1	0	0	0	2	NA	NA	NA	NA	NA	5	0	1	1	1	1	1	0.1098	1	6
2	0	3	0	0	NA	NA	NA	NA	NA	5	1	1	1	1	1	1	0.1927	1	6
0	0	0	2	2	NA	NA	NA	NA	NA	5	0	1	1	1	1	1	0.0602	1	6
2	0	1	0	2	NA	NA	NA	NA	NA	5	0	1	1	1	1	1	0.0608	1	6
0	0	3	1	2	0	0	4	0	0	10	0	1	1	1	1	1	0.0597	1	6
0	2	0	0	4	4	2	0	4	2	10	1	1	1	1	1	1	0.1886	1	6
2	0	3	2	0	2	0	3	0	0	10	0	1	1	1	1	1	0.157	1	6
4	3	0	0	0	0	2	1	4	0	10	1	1	1	1	1	1	0.0777	1	6
3	0	0	2	4	0	2	0	2	2	10	0	1	1	1	1	1	0.1409	1	6
0	NA	NA	NA	NA	NA	NA	NA	NA	NA	1	0	0	0	0	0	0	0	1	6
0	NA	NA	NA	NA	NA	NA	NA	NA	NA	1	0	0	0	0	0	0	0	1	6
0	NA	NA	NA	NA	NA	NA	NA	NA	NA	1	0	0	0	0	0	0	0	1	6
0	NA	NA	NA	NA	NA	NA	NA	NA	NA	1	0	0	0	0	0	0	0	1	6
0	NA	NA	NA	NA	NA	NA	NA	NA	NA	1	0	0	0	0	0	0	0.014	1	6
4	1	NA	NA	NA	NA	NA	NA	NA	NA	2	0	0	1	1	1	1	0.0616	1	6
2	3	NA	NA	NA	NA	NA	NA	NA	NA	2	0	0	1	1	1	1	0.0881	1	6
1	3	NA	NA	NA	NA	NA	NA	NA	NA	2	0	1	1	1	1	1	0.0974	1	6
0	4	NA	NA	NA	NA	NA	NA	NA	NA	2	0	0	1	1	1	1	0.0539	1	6
3	3	NA	NA	NA	NA	NA	NA	NA	NA	2	1	1	1	1	1	1	0.12	1	6
0	4	3	1	2	NA	NA	NA	NA	NA	5	1	1	1	1	1	1	0.1454	1	6
2	0	3	0	2	NA	NA	NA	NA	NA	5	1	1	1	1	1	1	0.1709	1	6
2	3	4	3	2	NA	NA	NA	NA	NA	5	1	1	1	1	1	1	0.1115	1	6
0	2	2	0	2	NA	NA	NA	NA	NA	5	0	0	1	1	1	1	0.0572	1	6
0	0	4	4	0	NA	NA	NA	NA	NA	5	1	1	1	1	1	1	0.0523	1	6
0	4	2	0	2	2	2	0	3	0	10	1	1	1	1	1	1	0.1213	1	6
1	1	0	3	2	3	1	0	0	NA	9	0	1	1	1	1	1	0.0959	1	6
0	0	4	3	2	2	0	1	2	0	10	0	1	1	1	1	1	0.1163	1	6
2	0	3	3	0	2	0	2	0	2	10	1	1	1	1	1	1	0.0885	1	6
3	0	1	4	2	3	2	2	4	2	10	0	1	1	1	1	1	0.076	1	6
0	NA	NA	NA	NA	NA	NA	NA	NA	NA	1	0	0	0	0	0	0	0	1	6
0	NA	NA	NA	NA	NA	NA	NA	NA	NA	1	0	0	0	0	0	0	0	1	6
0	NA	NA	NA	NA	NA	NA	NA	NA	NA	1	0	0	0	0	0	0	0	1	6
0	NA	NA	NA	NA	NA	NA	NA	NA	NA	1	0	0	0	0	0	0	0	1	6
0	NA	NA	NA	NA	NA	NA	NA	NA	NA	1	0	0	0	0	0	0	0	1	6
0	3	NA	NA	NA	NA	NA	NA	NA	NA	2	0	1	0	1	1	1	0.094	1	6
0	0	NA	NA	NA	NA	NA	NA	NA	NA	2	0	0	0	0	0	0	0	1	6
1	0	NA	NA	NA	NA	NA	NA	NA	NA	2	0	0	0	0	0	0	0	1	6
2	0	NA	NA	NA	NA	NA	NA	NA	NA	2	0	0	0	0	0	0	0	1	6
3	2	NA	NA	NA	NA	NA	NA	NA	NA	2	0	0	0	0	0	0	0	1	6
3	3	1	2	1	NA	NA	NA	NA	NA	5	0	1	1	1	1	1	0.06	1	6
0	3	4	3	2	NA	NA	NA	NA	NA	5	0	1	1	1	1	1	0.102	1	6
4	3	0	0	0	NA	NA	NA	NA	NA	5	0	1	1	1	1	1	0.028	1	6
1	4	3	0	3	NA	NA	NA	NA	NA	5	0	1	1	1	1	1	0.087	1	6
0	3	3	0	2	NA	NA	NA	NA	NA	5	0	1	1	1	1	1	0.072	1	6
0	1	0	0	0	4	1	2	3	2	10	0	1	1	1	1	1	0.051	1	6
4	0	0	2	0	3	2	0	1	0	10	0	1	1	1	1	1	0.072	1	6
3	2	0	0	4	3	1	0	3	0	10	0	1	1	1	1	1	0.058	1	6
0	1	0	4	1	0	2	4	0	3	10	0	1	1	1	1	1	0.076	1	6
0	0	1	2	1	0	4	3	0	2	10	0	1	1	1	1	1	0.062	1	6
4	NA	NA	NA	NA	NA	NA	NA	NA	NA	1	1	1	1	1	1	1	0.1655	1	7
2	NA	NA	NA	NA	NA	NA	NA	NA	NA	1	0	0	1	1	1	1	0.0411	1	7
2	NA	NA	NA	NA	NA	NA	NA	NA	NA	1	0	0	1	1	1	1	0.0694	1	7
2	NA	NA	NA	NA	NA	NA	NA	NA	NA	1	0	0	1	1	1	1	0.0501	1	7
0	NA	NA	NA	NA	NA	NA	NA	NA	NA	1	0	0	0	0	0	0	0	1	7
2	2	NA	NA	NA	NA	NA	NA	NA	NA	2	0	1	1	1	1	1	0.0551	1	7
2	4	NA	NA	NA	NA	NA	NA	NA	NA	2	0	1	1	1	1	1	0.0571	1	7
3	3	NA	NA	NA	NA	NA	NA	NA	NA	2	1	1	1	1	1	1	0.1669	1	7
0	2	NA	NA	NA	NA	NA	NA	NA	NA	2	0	0	1	1	1	1	0.0356	1	7
3	0	NA	NA	NA	NA	NA	NA	NA	NA	2	1	1	1	1	1	1	0.1127	1	7
0	0	1	0	3	NA	NA	NA	NA	NA	5	1	1	1	1	1	1	0.0714	1	7
3	3	1	3	1	NA	NA	NA	NA	NA	5	0	1	1	1	1	1	0.0948	1	7
1	2	0	0	2	NA	NA	NA	NA	NA	5	0	1	1	1	1	1	0.0796	1	7
2	3	4	3	2	NA	NA	NA	NA	NA	5	1	1	1	1	1	1	0.1024	1	7
0	0	3	4	3	NA	NA	NA	NA	NA	5	0	1	1	1	1	1	0.0588	1	7
0	2	3	4	0	3	4	2	3	4	10	1	1	1	1	1	1	0.1663	1	7
4	2	4	1	0	4	2	4	3	2	10	1	1	1	1	1	1	0.1059	1	7
0	3	1	1	2	0	1	2	0	2	10	1	1	1	1	1	1	0.1235	1	7
3	0	2	4	0	2	0	2	3	0	10	0	1	1	1	1	1	0.16	1	7
3	0	2	2	2	3	4	2	3	2	10	1	1	1	1	1	1	0.1879	1	7
0	NA	NA	NA	NA	NA	NA	NA	NA	NA	1	0	0	0	0	0	0	0	1	7
0	NA	NA	NA	NA	NA	NA	NA	NA	NA	1	0	0	0	0	0	0	0	1	7
0	NA	NA	NA	NA	NA	NA	NA	NA	NA	1	0	0	0	0	0	0	0	1	7
2	NA	NA	NA	NA	NA	NA	NA	NA	NA	1	0	1	1	1	1	1	0.0747	1	7
1	NA	NA	NA	NA	NA	NA	NA	NA	NA	1	0	0	0	1	1	1	0.0697	1	7
1	NA	NA	NA	NA	NA	NA	NA	NA	NA	1	0	0	1	1	1	1	0.0543	1	7
0	2	NA	NA	NA	NA	NA	NA	NA	NA	2	0	0	0	0	1	1	0.057	1	7
2	0	NA	NA	NA	NA	NA	NA	NA	NA	2	0	0	0	0	0	0	0	1	7
1	0	NA	NA	NA	NA	NA	NA	NA	NA	2	0	0	0	0	0	0	0	1	7
0	3	NA	NA	NA	NA	NA	NA	NA	NA	2	0	1	1	1	1	1	0.0572	1	7
3	0	0	0	1	NA	NA	NA	NA	NA	5	0	1	1	1	1	1	0.0452	1	7
2	0	2	1	0	NA	NA	NA	NA	NA	5	0	0	0	0	0	0	0	1	7
2	1	0	3	0	NA	NA	NA	NA	NA	5	0	1	1	1	1	1	NA	1	7
0	2	1	4	1	NA	NA	NA	NA	NA	5	0	0	0	0	0	0	0	1	7
0	0	2	2	0	NA	NA	NA	NA	NA	5	0	1	1	1	1	1	0.1037	1	7
0	0	0	1	0	0	1	2	0	0	10	0	0	1	1	1	1	0.0841	1	7
3	0	3	1	0	1	0	2	2	0	10	1	1	1	1	1	1	0.0736	1	7
0	0	0	2	0	0	1	1	0	0	10	0	0	0	1	1	1	0.0527	1	7
0	3	0	1	4	3	0	3	1	NA	9	0	0	0	1	1	1	0.0304	1	7
1	3	0	0	2	0	2	0	2	1	10	0	1	1	1	1	1	0.0705	1	7
0	NA	NA	NA	NA	NA	NA	NA	NA	NA	1	0	0	0	0	0	0	0	1	7
0	NA	NA	NA	NA	NA	NA	NA	NA	NA	1	0	0	0	0	0	0	0	1	7
0	NA	NA	NA	NA	NA	NA	NA	NA	NA	1	0	0	0	0	0	0	0	1	7
1	NA	NA	NA	NA	NA	NA	NA	NA	NA	1	0	0	0	0	0	0	0	1	7
0	NA	NA	NA	NA	NA	NA	NA	NA	NA	1	0	0	0	0	0	0	0	1	7
0	0	NA	NA	NA	NA	NA	NA	NA	NA	2	0	0	0	0	0	0	0	1	7
0	0	NA	NA	NA	NA	NA	NA	NA	NA	2	0	0	0	0	0	0	0	1	7
0	0	NA	NA	NA	NA	NA	NA	NA	NA	2	0	0	0	0	0	0	0	1	7
0	3	NA	NA	NA	NA	NA	NA	NA	NA	2	0	1	1	1	1	1	0.0686	1	7
0	1	NA	NA	NA	NA	NA	NA	NA	NA	2	0	0	0	0	0	0	0	1	7
3	0	0	2	0	NA	NA	NA	NA	NA	5	0	0	1	1	1	1	0.0627	1	7
0	0	3	0	0	NA	NA	NA	NA	NA	5	0	0	0	0	0	0	0	1	7
3	0	0	2	0	NA	NA	NA	NA	NA	5	0	0	0	0	0	0	0	1	7
0	0	0	2	0	NA	NA	NA	NA	NA	5	0	0	0	0	0	0	0	1	7
0	0	0	0	1	NA	NA	NA	NA	NA	5	0	0	0	0	0	0	0	1	7
0	2	2	0	0	0	3	0	0	0	10	0	0	0	0	0	0	0	1	7
0	0	0	1	0	4	0	0	0	NA	9	0	0	0	0	0	0	0	1	7
0	0	0	0	0	0	3	0	0	1	10	0	0	0	0	0	0	0	1	7
0	3	0	4	3	0	3	0	0	0	10	0	1	1	1	1	1	0.0675	1	7
0	0	0	0	0	2	3	0	0	0	10	0	0	1	1	1	1	0.0557	1	7
0	NA	NA	NA	NA	NA	NA	NA	NA	NA	1	0	0	0	0	0	0	0	1	7
0	NA	NA	NA	NA	NA	NA	NA	NA	NA	1	0	0	0	0	0	0	0	1	7
0	NA	NA	NA	NA	NA	NA	NA	NA	NA	1	0	0	0	0	0	0	0	1	7
0	NA	NA	NA	NA	NA	NA	NA	NA	NA	1	0	0	0	0	0	0	0	1	7
0	NA	NA	NA	NA	NA	NA	NA	NA	NA	1	0	0	0	0	0	0	0	1	7
0	0	NA	NA	NA	NA	NA	NA	NA	NA	2	0	0	0	0	0	0	0	1	7
0	0	NA	NA	NA	NA	NA	NA	NA	NA	2	0	0	0	0	0	0	0	1	7
0	0	NA	NA	NA	NA	NA	NA	NA	NA	2	0	0	0	0	0	0	0	1	7
0	1	NA	NA	NA	NA	NA	NA	NA	NA	2	0	0	0	1	1	1	0.0437	1	7
3	0	NA	NA	NA	NA	NA	NA	NA	NA	2	0	0	0	0	0	0	0	1	7
0	0	0	1	0	NA	NA	NA	NA	NA	5	0	0	0	0	0	0	0	1	7
3	2	0	0	0	NA	NA	NA	NA	NA	5	0	1	1	1	1	1	0.0647	1	7
0	0	2	0	0	NA	NA	NA	NA	NA	5	0	0	0	0	0	0	0	1	7
3	0	0	1	2	NA	NA	NA	NA	NA	5	0	0	0	0	0	0	0	1	7
0	0	0	0	0	NA	NA	NA	NA	NA	5	0	1	1	1	1	1	0.0475	1	7
0	3	0	0	0	2	4	0	0	0	10	0	0	0	0	0	0	0	1	7
0	3	2	0	3	0	0	0	0	1	10	0	0	0	0	0	0	0	1	7
0	0	0	0	2	3	4	0	0	NA	9	0	0	0	0	0	0	0	1	7
0	0	4	2	0	0	0	0	3	0	10	0	0	0	1	1	1	0.0685	1	7
0	0	3	0	0	2	0	0	0	4	10	0	1	1	1	1	1	0.1266	1	7
0	NA	NA	NA	NA	NA	NA	NA	NA	NA	1	0	0	0	0	0	0	0	1	8
0	NA	NA	NA	NA	NA	NA	NA	NA	NA	1	0	0	0	0	0	0	0	1	8
0	NA	NA	NA	NA	NA	NA	NA	NA	NA	1	0	0	0	0	0	0	0	1	8
0	NA	NA	NA	NA	NA	NA	NA	NA	NA	1	0	0	0	0	0	0	0	1	8
0	NA	NA	NA	NA	NA	NA	NA	NA	NA	2	0	0	0	0	0	0	0	1	8
0	0	NA	NA	NA	NA	NA	NA	NA	NA	2	0	0	0	0	0	0	0	1	8
2	0	NA	NA	NA	NA	NA	NA	NA	NA	2	0	0	0	0	0	0	0	1	8
0	0	NA	NA	NA	NA	NA	NA	NA	NA	2	0	0	0	0	0	0	0	1	8
0	0	NA	NA	NA	NA	NA	NA	NA	NA	2	0	0	0	0	0	0	0	1	8
0	0	NA	NA	NA	NA	NA	NA	NA	NA	2	0	0	0	0	0	0	0	1	8
0	0	0	0	0	NA	NA	NA	NA	NA	5	0	0	0	0	0	0	0	1	8
0	0	0	0	0	NA	NA	NA	NA	NA	5	0	0	0	0	0	0	0	1	8
1	0	0	0	0	NA	NA	NA	NA	NA	5	0	0	0	0	0	0	0	1	8
0	4	0	0	1	NA	NA	NA	NA	NA	5	0	0	0	0	0	0	0	1	8
1	0	0	1	0	NA	NA	NA	NA	NA	5	0	0	0	0	1	1	0.1205	1	8
0	0	0	0	0	0	0	0	2	0	10	0	0	0	0	0	0	0	1	8
0	0	0	0	1	0	2	0	0	0	10	0	0	0	0	0	0	0	1	8
4	1	0	0	0	0	0	0	0	0	10	0	0	0	0	0	0	0	1	8
0	0	0	0	0	0	0	0	0	0	10	0	0	0	0	0	0	0	1	8
0	0	0	0	0	0	1	0	0	2	10	0	0	0	0	0	0	0	1	8
3	NA	NA	NA	NA	NA	NA	NA	NA	NA	1	0	0	0	1	1	1	0.0692	2	9
0	NA	NA	NA	NA	NA	NA	NA	NA	NA	1	0	0	0	0	0	0	0	2	9
0	NA	NA	NA	NA	NA	NA	NA	NA	NA	1	0	0	0	0	0	0	0	2	9
0	NA	NA	NA	NA	NA	NA	NA	NA	NA	1	0	0	0	0	0	0	0	2	9
1	NA	NA	NA	NA	NA	NA	NA	NA	NA	1	0	0	0	0	0	0	0	2	9
2	0	NA	NA	NA	NA	NA	NA	NA	NA	2	0	0	0	0	0	0	0	2	9
0	1	NA	NA	NA	NA	NA	NA	NA	NA	2	0	0	0	0	0	0	0	2	9
0	2	NA	NA	NA	NA	NA	NA	NA	NA	2	0	0	0	0	0	0	0	2	9
0	0	NA	NA	NA	NA	NA	NA	NA	NA	2	0	0	0	0	0	0	0	2	9
1	2	NA	NA	NA	NA	NA	NA	NA	NA	2	0	0	0	0	0	0	0	2	9
1	0	0	0	0	NA	NA	NA	NA	NA	5	0	0	0	1	0	0	0	2	9
3	0	0	4	0	NA	NA	NA	NA	NA	5	0	0	0	0	0	0	0	2	9
0	0	0	3	1	NA	NA	NA	NA	NA	5	0	0	0	0	0	0	0	2	9
0	0	3	2	2	0	1	0	0	3	10	0	0	0	0	0	0	0	2	9
0	3	0	0	1	0	0	2	3	1	10	0	0	1	1	1	1	0.0601	2	9
0	0	0	0	0	1	0	3	0	0	10	0	0	0	0	0	0	0	2	9
4	0	0	0	2	0	0	1	0	2	10	0	0	0	1	1	1	0.0441	2	9
0	NA	NA	NA	NA	NA	NA	NA	NA	NA	1	0	0	0	0	0	0	0	2	9
0	NA	NA	NA	NA	NA	NA	NA	NA	NA	1	0	0	0	0	0	0	0	2	9
2	NA	NA	NA	NA	NA	NA	NA	NA	NA	1	0	0	1	1	1	1	0.0596	2	9
0	NA	NA	NA	NA	NA	NA	NA	NA	NA	1	0	0	0	0	0	0	0	2	9
0	NA	NA	NA	NA	NA	NA	NA	NA	NA	1	0	0	0	0	0	0	0	2	9
0	0	NA	NA	NA	NA	NA	NA	NA	NA	2	0	0	0	0	0	0	0	2	9
0	0	NA	NA	NA	NA	NA	NA	NA	NA	2	0	0	0	0	0	0	0	2	9
0	0	NA	NA	NA	NA	NA	NA	NA	NA	2	0	0	0	0	0	0	0	2	9
0	0	NA	NA	NA	NA	NA	NA	NA	NA	2	0	0	0	0	0	0	0	2	9
0	0	NA	NA	NA	NA	NA	NA	NA	NA	2	0	0	0	0	0	0	0	2	9
0	2	0	0	0	NA	NA	NA	NA	NA	5	0	0	0	0	0	0	0	2	9
0	3	0	0	3	NA	NA	NA	NA	NA	5	0	0	1	1	1	1	0.0522	2	9
0	4	3	0	0	NA	NA	NA	NA	NA	5	0	1	1	1	1	1	0.0841	2	9
0	0	4	0	0	NA	NA	NA	NA	NA	5	0	0	1	1	1	1	0.03	2	9
0	0	3	0	0	NA	NA	NA	NA	NA	5	0	0	0	1	1	1	0.0371	2	9
2	3	0	0	4	3	3	3	4	0	10	0	1	1	1	1	1	0.0448	2	9
0	2	0	4	0	2	4	0	3	3	10	0	1	1	1	1	1	0.1479	2	9
2	4	2	2	0	0	0	0	0	1	10	0	1	1	1	1	1	0.0169	2	9
2	2	3	0	1	3	3	2	0	3	10	0	1	1	1	1	1	0.1608	2	9
0	0	0	0	0	0	0	0	3	4	10	0	0	0	0	0	0	0	2	9
0	NA	NA	NA	NA	NA	NA	NA	NA	NA	1	0	0	0	0	0	0	0	2	9
0	NA	NA	NA	NA	NA	NA	NA	NA	NA	1	0	0	0	0	0	0	0	2	9
0	NA	NA	NA	NA	NA	NA	NA	NA	NA	1	0	0	0	0	0	0	0	2	9
0	NA	NA	NA	NA	NA	NA	NA	NA	NA	1	0	0	0	0	0	0	0	2	9
3	NA	NA	NA	NA	NA	NA	NA	NA	NA	1	0	0	1	1	1	1	0.1846	2	9
0	0	NA	NA	NA	NA	NA	NA	NA	NA	2	0	0	0	0	0	0	0	2	9
0	0	NA	NA	NA	NA	NA	NA	NA	NA	2	0	0	0	0	0	0	0	2	9
0	0	NA	NA	NA	NA	NA	NA	NA	NA	2	0	0	0	0	0	0	0	2	9
0	0	NA	NA	NA	NA	NA	NA	NA	NA	2	0	0	0	0	0	0	0	2	9
0	0	NA	NA	NA	NA	NA	NA	NA	NA	2	0	0	0	0	0	0	0	2	9
0	1	0	3	0	NA	NA	NA	NA	NA	5	0	0	0	1	1	1	0.0894	2	9
3	3	3	0	0	NA	NA	NA	NA	NA	5	0	1	1	1	1	1	0.0506	2	9
4	3	3	0	3	NA	NA	NA	NA	NA	5	0	1	1	1	1	1	0.0931	2	9
0	2	0	2	3	NA	NA	NA	NA	NA	5	0	1	1	1	1	1	0.0435	2	9
2	0	0	3	4	NA	NA	NA	NA	NA	5	0	0	0	1	1	1	0.0488	2	9
0	2	1	0	0	2	4	0	2	0	10	0	0	0	1	1	1	0.041	2	9
3	4	0	0	4	2	4	0	3	1	10	1	1	1	1	1	1	0.0654	2	9
3	3	4	0	3	3	2	3	2	4	10	0	1	1	1	1	1	0.0607	2	9
3	0	2	2	0	3	0	2	4	0	10	0	1	1	1	1	1	0.0533	2	9
0	NA	NA	NA	NA	NA	NA	NA	NA	NA	1	0	0	0	0	0	0	0	2	9
0	NA	NA	NA	NA	NA	NA	NA	NA	NA	1	0	0	0	0	0	0	0	2	9
0	NA	NA	NA	NA	NA	NA	NA	NA	NA	1	0	0	0	0	0	0	0	2	9
0	NA	NA	NA	NA	NA	NA	NA	NA	NA	1	0	0	0	0	0	0	0	2	9
0	NA	NA	NA	NA	NA	NA	NA	NA	NA	1	0	0	0	0	0	0	0	2	9
0	0	NA	NA	NA	NA	NA	NA	NA	NA	2	0	0	0	0	0	0	0	2	9
0	0	NA	NA	NA	NA	NA	NA	NA	NA	2	0	0	0	0	0	0	0	2	9
0	0	NA	NA	NA	NA	NA	NA	NA	NA	2	0	0	0	0	0	0	0	2	9
0	0	NA	NA	NA	NA	NA	NA	NA	NA	2	0	0	0	0	0	0	0	2	9
0	0	NA	NA	NA	NA	NA	NA	NA	NA	2	0	0	0	0	0	0	0	2	9
3	4	2	3	4	NA	NA	NA	NA	NA	5	0	1	1	1	1	1	0.0668	2	9
0	3	2	3	4	NA	NA	NA	NA	NA	5	0	1	1	1	1	1	0.157	2	9
4	4	1	1	2	NA	NA	NA	NA	NA	5	0	1	1	1	1	1	0.3532	2	9
4	0	4	0	2	NA	NA	NA	NA	NA	5	1	1	1	1	1	1	0.0724	2	9
2	1	1	3	4	0	4	0	4	NA	9	0	0	1	1	1	1	0.0858	2	9
0	2	4	4	2	0	2	2	0	3	10	1	1	1	1	1	1	0.0663	2	9
3	0	4	0	2	2	1	3	2	2	10	0	1	1	1	1	1	0.2484	2	9
4	2	3	4	2	3	3	4	3	4	10	1	1	1	1	1	1	0.0774	2	9
0	NA	NA	NA	NA	NA	NA	NA	NA	NA	1	0	0	0	0	0	0	0	1	10
0	NA	NA	NA	NA	NA	NA	NA	NA	NA	1	0	0	0	0	0	0	0	1	10
0	NA	NA	NA	NA	NA	NA	NA	NA	NA	1	0	0	0	0	0	0	0	1	10
0	NA	NA	NA	NA	NA	NA	NA	NA	NA	1	0	0	0	0	0	0	0	1	10
4	NA	NA	NA	NA	NA	NA	NA	NA	NA	1	0	0	1	1	1	1	0.0504	1	10
0	0	NA	NA	NA	NA	NA	NA	NA	NA	2	0	0	0	0	0	0	0	1	10
1	0	NA	NA	NA	NA	NA	NA	NA	NA	2	0	0	0	0	0	0	0.0027	1	10
0	0	NA	NA	NA	NA	NA	NA	NA	NA	2	0	0	0	0	0	0	0	1	10
4	2	NA	NA	NA	NA	NA	NA	NA	NA	2	0	1	1	1	1	1	0.1448	1	10
0	3	NA	NA	NA	NA	NA	NA	NA	NA	2	0	0	0	0	0	0	0	1	10
0	3	0	4	0	NA	NA	NA	NA	NA	5	0	0	1	1	1	1	0.03	1	10
3	0	0	0	4	NA	NA	NA	NA	NA	5	0	1	1	1	1	1	0.1018	1	10
0	0	0	1	0	NA	NA	NA	NA	NA	5	0	0	0	0	0	0	0	1	10
2	0	0	0	0	NA	NA	NA	NA	NA	5	0	0	0	0	0	0	0	1	10
0	2	0	1	0	NA	NA	NA	NA	NA	5	0	0	0	0	0	0	0	1	10
0	0	0	2	0	3	0	0	2	0	10	0	0	1	1	1	1	0.0493	1	10
0	0	0	4	3	2	0	0	3	0	10	0	1	1	1	1	1	0.0864	1	10
0	0	0	3	0	0	0	0	3	1	10	0	0	0	0	0	0	0	1	10
0	4	0	0	2	0	1	0	2	0	10	0	0	0	0	0	0	0	1	10
2	0	0	0	0	3	0	0	0	0	10	0	0	0	0	0	0	0	1	10
0	NA	NA	NA	NA	NA	NA	NA	NA	NA	1	0	0	0	0	0	0	0	1	11
0	NA	NA	NA	NA	NA	NA	NA	NA	NA	1	0	0	0	0	0	0	0	1	11
0	NA	NA	NA	NA	NA	NA	NA	NA	NA	1	0	0	0	0	0	0	0	1	11
0	NA	NA	NA	NA	NA	NA	NA	NA	NA	1	0	0	0	0	0	0	0	1	11
0	NA	NA	NA	NA	NA	NA	NA	NA	NA	1	0	0	0	0	0	0	0	1	11
2	0	NA	NA	NA	NA	NA	NA	NA	NA	2	0	0	0	0	0	0	0	1	11
1	0	NA	NA	NA	NA	NA	NA	NA	NA	2	0	0	0	0	0	0	0	1	11
0	3	NA	NA	NA	NA	NA	NA	NA	NA	2	0	0	0	0	0	0	0	1	11
0	0	NA	NA	NA	NA	NA	NA	NA	NA	2	0	0	0	0	0	0	0	1	11
2	1	NA	NA	NA	NA	NA	NA	NA	NA	2	0	0	0	0	0	0	0	1	11
2	0	0	3	0	NA	NA	NA	NA	NA	5	0	0	1	1	1	1	0.0878	1	11
3	0	3	0	0	NA	NA	NA	NA	NA	5	0	0	0	1	0	0	0	1	11
1	2	0	0	0	NA	NA	NA	NA	NA	5	0	0	0	1	1	0	0	1	11
0	0	4	1	0	NA	NA	NA	NA	NA	5	0	0	0	0	1	0	0	1	11
0	1	2	0	2	NA	NA	NA	NA	NA	5	0	1	1	1	1	1	0.119	1	11
2	0	0	0	3	0	2	0	0	0	10	0	0	0	0	0	0	0	1	11
0	0	4	0	2	2	0	0	2	0	10	0	0	0	0	0	1	0.0733	1	11
2	0	0	3	0	0	0	0	0	2	10	0	0	0	0	0	0	0	1	11
0	0	0	2	3	1	0	0	0	0	10	0	0	0	0	0	0	0	1	11
0	2	0	0	0	2	4	0	0	0	10	0	0	0	0	0	0	0	1	11
0	NA	NA	NA	NA	NA	NA	NA	NA	NA	1	0	0	0	0	0	0	0	1	11
0	NA	NA	NA	NA	NA	NA	NA	NA	NA	1	0	0	0	0	0	0	0	1	11
0	NA	NA	NA	NA	NA	NA	NA	NA	NA	1	0	0	0	0	0	0	0	1	11
0	NA	NA	NA	NA	NA	NA	NA	NA	NA	1	0	0	0	0	0	0	0	1	11
0	NA	NA	NA	NA	NA	NA	NA	NA	NA	1	0	0	0	0	0	0	0	1	11
0	0	NA	NA	NA	NA	NA	NA	NA	NA	2	0	0	0	0	0	0	0	1	11
0	1	NA	NA	NA	NA	NA	NA	NA	NA	2	0	0	0	0	0	0	0	1	11
0	0	NA	NA	NA	NA	NA	NA	NA	NA	2	0	0	0	0	0	0	0	1	11
0	0	NA	NA	NA	NA	NA	NA	NA	NA	2	0	0	0	0	0	0	0	1	11
0	0	NA	NA	NA	NA	NA	NA	NA	NA	2	0	0	0	0	0	0	0	1	11
0	0	2	0	0	NA	NA	NA	NA	NA	5	0	0	0	0	0	0	0	1	11
0	3	0	1	0	NA	NA	NA	NA	NA	5	0	0	0	0	0	0	0	1	11
0	0	0	0	0	NA	NA	NA	NA	NA	5	0	0	0	0	0	0	0	1	11
2	0	3	0	1	NA	NA	NA	NA	NA	5	0	0	0	0	0	0	0	1	11
0	0	0	0	0	NA	NA	NA	NA	NA	5	0	0	0	0	0	0	0	1	11
0	0	0	1	0	0	4	0	0	0	10	0	0	0	0	0	0	0	1	11
0	0	0	0	0	0	0	0	0	0	10	0	0	0	0	0	0	0	1	11
2	0	0	0	0	1	1	0	0	0	10	0	0	0	0	0	0	0	1	11
0	0	0	0	0	0	0	2	0	0	10	0	0	0	0	0	0	0	1	11
1	0	0	0	0	0	0	0	0	2	10	0	0	0	0	0	0	0	1	11

## Sheet: Legend
Heading	Description
Sporozoite1-10	Number of residual-sporozoites in the mosquito bite (values from 0-4)
Mosquito_Bites_Received	Number of mosquito bites each host recieves (1-10 bites)
Para4-10	Percentage of red blood cells examined which were infected (1=identified as infected though no % estimate, NA=no measurement was taken)
PEV	Indicating whether mouse was given anti-CSP antibody (1=no antibody,2=antibody)
Study	Study number
